# Supplementary material for: catena-Poly[[aqua­(ethyl anilinophospho­nato-κO)sodium(I)]-di-μ-aqua]
Source: Acta Crystallogr Sect E Struct Rep Online. 2008 Aug 13;64(Pt 9):m1161. doi: 10.1107/S1600536808025233 (PMC2960560; doi:10.1107/S1600536808025233)
Supplement: Supplementary file 1 [file e-64-m1161-sup1.cif]

##############################################################################
###                                                                        ###
###        Electronic paper (Acta Crystallographica Section E)             ###
###                                                                        ###
##############################################################################
#                                                                            #
# This CIF contains the data in a paper accepted for publication in Acta     #
# Crystallographica Section E. It conforms to the requirements of Notes      #
# for Authors for Section E, and has been peer reviewed under the auspices   #
# of the IUCr Commission on Journals.                                        #
#                                                                            #
# Full details of the Crystallographic Information File format               #
# are given in the paper "The Crystallographic Information File (CIF):       #
# a New Standard Archive File for Crystallography" by S. R. Hall, F. H.      #
# Allen and I. D. Brown [Acta Cryst. (1991), A47, 655-685].                  #
#                                                                            #
# The current version of the core CIF dictionary is obtainable from          #
# ftp://ftp.iucr.org/pub/cif_core.dic. The current version number is 2.4.    #
#                                                                            #
# Software is freely available for graphical display of the structure(s) in  #
# this CIF.  For information consult the CIF home page http://www.iucr.org/  #
# cif/home.html                                                              #
#                                                                            #
# This file may be used for bona fide research purposes within the           #
# scientific community so long as proper attribution is given to the journal # 
# article from which it was obtained.                                        #
#                                                                            #
##############################################################################
                                             
data_global
_audit_creation_method     'form.cif (version 2.0)'
_journal_data_validation_number     ?
_journal_date_recd_electronic     2008-07-18
_journal_date_accepted     2008-08-05
_journal_name_full     'Acta Crystallographica, Section E'
_journal_year     2008
_journal_volume     64
_journal_issue      9
_journal_page_first     m1161
_journal_page_last     m1161
_journal_paper_category     QM
_journal_coeditor_code     HB2768
_publ_contact_author_name     'Fu, Zhiyong'
_publ_contact_author_address
;
College of chemistry
South China University of Technology
Guangzhou
China
;
_publ_contact_author_email     zyfu@scut.edu.cn
_publ_contact_author_fax     '86-20-87112906'
_publ_contact_author_phone     '86-20-87113586'
_publ_section_title
;
<i>catena</i>-Poly[[aqua(ethyl
anilinophosphonato-\k<i>O</i>)sodium(I)]-di-\m-aqua]
;
loop_
    _publ_author_name
    _publ_author_address
    'Fu, Zhiyong'
;
School of Chemistry and Chemical Engineering
South China University of Technology
Guangzhou
People's Republic of China
;
    'Bai, Shuqiong'
;
School of Chemistry and Chemical Engineering
South China University of Technology
Guangzhou
People's Republic of China
;
data_I
_audit_creation_method     SHELXL-97
_chemical_name_systematic
;
catena-Poly[[aqua(ethyl anilinophosphonato-\kO)sodium(I)]-di-\m-aqua]
;
_chemical_name_common     ?
_chemical_formula_moiety     'C8 H17 N Na O6 P'
_chemical_formula_sum     'C8 H17 N Na O6 P'
_chemical_formula_iupac     '[Na (C8 H11 N O3 P) (H2 O)3]'
_chemical_formula_weight     277.19
_chemical_melting_point     ?
_symmetry_cell_setting     monoclinic
_symmetry_space_group_name_H-M     'P 21/c'
_symmetry_space_group_name_Hall     '-P 2ybc'
loop_
    _symmetry_equiv_pos_as_xyz
    'x, y, z'
    '-x, y+1/2, -z+1/2'
    '-x, -y, -z'
    'x, -y-1/2, z-1/2'
_cell_length_a     17.332(4)
_cell_length_b     5.2591(11)
_cell_length_c     14.009(3)
_cell_angle_alpha     90.00
_cell_angle_beta     100.37(3)
_cell_angle_gamma     90.00
_cell_volume     1256.1(5)
_cell_formula_units_Z     4
_cell_measurement_reflns_used     3993
_cell_measurement_theta_min     4.05
_cell_measurement_theta_max     25.02
_cell_measurement_temperature     173(2)
_exptl_crystal_description     block
_exptl_crystal_colour     colourless
_exptl_crystal_size_max     0.20
_exptl_crystal_size_mid     0.12
_exptl_crystal_size_min     0.10
_exptl_crystal_density_diffrn     1.466
_exptl_crystal_density_meas     ?
_exptl_crystal_density_method     'not measured'
_exptl_crystal_F_000     584
_exptl_absorpt_coefficient_mu     0.269
_exptl_absorpt_correction_type     multi-scan
_exptl_absorpt_process_details     '(SADABS; Siemens, 1996)'
_exptl_absorpt_correction_T_min     0.961
_exptl_absorpt_correction_T_max     0.977
_exptl_special_details
;
;
_diffrn_radiation_type     MoK\a
_diffrn_radiation_wavelength     0.71073
_diffrn_radiation_source     'fine-focus sealed tube'
_diffrn_radiation_monochromator     graphite
_diffrn_measurement_device_type     'Siemens SMART CCD'
_diffrn_measurement_method     \w
_diffrn_detector_area_resol_mean     ?
_diffrn_reflns_number     3993
_diffrn_reflns_av_R_equivalents     0.0238
_diffrn_reflns_av_sigmaI/netI     0.0340
_diffrn_reflns_theta_min     4.05
_diffrn_reflns_theta_max     25.02
_diffrn_reflns_theta_full     25.02
_diffrn_measured_fraction_theta_max     0.964
_diffrn_measured_fraction_theta_full     0.964
_diffrn_reflns_limit_h_min     -20
_diffrn_reflns_limit_h_max     20
_diffrn_reflns_limit_k_min     -6
_diffrn_reflns_limit_k_max     6
_diffrn_reflns_limit_l_min     -16
_diffrn_reflns_limit_l_max     16
_diffrn_standards_number     ?
_diffrn_standards_interval_time     20
_diffrn_standards_decay_%     0.2
_refine_special_details
;
Refinement of <i>F</i>^2^ against ALL reflections. The weighted <i>R</i>-factor
<i>wR</i> and goodness of fit <i>S</i> are based on <i>F</i>^2^, conventional
<i>R</i>-factors <i>R</i> are based on <i>F</i>, with <i>F</i> set to zero for
negative <i>F</i>^2^. The threshold expression of <i>F</i>^2^ >
\s(<i>F</i>^2^) is used only for calculating <i>R</i>-factors(gt) <i>etc</i>.
and is not relevant to the choice of reflections for refinement.
<i>R</i>-factors based on <i>F</i>^2^ are statistically about twice as large
as those based on <i>F</i>, and <i>R</i>- factors based on ALL data will be
even larger.
;
_reflns_number_total     2145
_reflns_number_gt     1716
_reflns_threshold_expression     I>2\s(I)
_refine_ls_structure_factor_coef     Fsqd
_refine_ls_matrix_type     full
_refine_ls_R_factor_all     0.0459
_refine_ls_R_factor_gt     0.0321
_refine_ls_wR_factor_gt     0.0700
_refine_ls_wR_factor_ref     0.0760
_refine_ls_goodness_of_fit_ref     1.050
_refine_ls_restrained_S_all     1.050
_refine_ls_number_reflns     2145
_refine_ls_number_parameters     178
_refine_ls_number_restraints     0
_refine_ls_hydrogen_treatment     mixed
_refine_ls_weighting_scheme     calc
_refine_ls_weighting_details
         'calc w=1/[\s^2^(Fo^2^)+(0.0341P)^2^+0.4043P] where P=(Fo^2^+2Fc^2^)/3'
_atom_sites_solution_hydrogens     'difmap and geom'
_atom_sites_solution_primary     direct
_atom_sites_solution_secondary     difmap
_refine_ls_shift/su_max     0.000
_refine_ls_shift/su_mean     0.000
_refine_diff_density_max     0.189
_refine_diff_density_min     -0.246
_refine_ls_extinction_method     none
_refine_ls_extinction_coef     ?
loop_
    _atom_type_symbol
    _atom_type_description
    _atom_type_scat_dispersion_real
    _atom_type_scat_dispersion_imag
    _atom_type_scat_source
    'C' 'C' 0.0033 0.0016
                         'International Tables Vol C Tables 4.2.6.8 and 6.1.1.4'
    'H' 'H' 0.0000 0.0000
                         'International Tables Vol C Tables 4.2.6.8 and 6.1.1.4'
    'N' 'N' 0.0061 0.0033
                         'International Tables Vol C Tables 4.2.6.8 and 6.1.1.4'
    'O' 'O' 0.0106 0.0060
                         'International Tables Vol C Tables 4.2.6.8 and 6.1.1.4'
    'Na' 'Na' 0.0362 0.0249
                         'International Tables Vol C Tables 4.2.6.8 and 6.1.1.4'
    'P' 'P' 0.1023 0.0942
                         'International Tables Vol C Tables 4.2.6.8 and 6.1.1.4'
_computing_data_collection     'SMART (Siemens, 1996)'
_computing_cell_refinement     'SAINT (Siemens, 1994)'
_computing_data_reduction     'SAINT (Siemens, 1994)'
_computing_structure_solution     'SHELXS97 (Sheldrick, 2008)'
_computing_structure_refinement     'SHELXL97 (Sheldrick, 2008)'
_computing_molecular_graphics     'SHELXTL (Sheldrick, 2008)'
_computing_publication_material     'SHELXTL (Sheldrick, 2008)'
loop_
    _atom_site_type_symbol
    _atom_site_label
    _atom_site_fract_x
    _atom_site_fract_y
    _atom_site_fract_z
    _atom_site_U_iso_or_equiv
    _atom_site_adp_type
    _atom_site_calc_flag
    _atom_site_refinement_flags
    _atom_site_occupancy
    _atom_site_disorder_assembly
    _atom_site_disorder_group
    Na Na1 0.00796(4) -0.05352(15) 0.63208(5) 0.0255(2) Uani d . 1 . .
    P P1 0.19558(3) -0.34064(9) 0.67298(3) 0.01895(15) Uani d . 1 . .
    N N1 0.25953(9) -0.1072(3) 0.70535(11) 0.0226(4) Uani d . 1 . .
    H H1A 0.2462 0.0412 0.6824 0.027 Uiso calc R 1 . .
    O O1 0.13141(7) -0.2293(3) 0.59817(9) 0.0262(3) Uani d . 1 . .
    O O2 0.17345(7) -0.4754(3) 0.75752(9) 0.0258(3) Uani d . 1 . .
    O O3 0.24236(7) -0.5523(2) 0.62311(9) 0.0229(3) Uani d . 1 . .
    O O4 -0.10232(8) 0.2335(3) 0.60562(12) 0.0277(3) Uani d . 1 . .
    H H1 -0.1189(14) 0.225(5) 0.548(2) 0.043(7) Uiso d . 1 . .
    H H2 -0.1341(14) 0.175(5) 0.6360(18) 0.037(7) Uiso d . 1 . .
    C C1 0.33360(10) -0.1273(4) 0.76672(13) 0.0202(4) Uani d . 1 . .
    C C2 0.38995(11) 0.0585(4) 0.76176(14) 0.0264(4) Uani d . 1 . .
    H H2A 0.3788 0.1914 0.7176 0.032 Uiso calc R 1 . .
    C C3 0.46266(11) 0.0463(4) 0.82238(15) 0.0307(5) Uani d . 1 . .
    H H3A 0.5000 0.1712 0.8186 0.037 Uiso calc R 1 . .
    C C4 0.48004(11) -0.1499(4) 0.88834(14) 0.0280(5) Uani d . 1 . .
    H H4A 0.5286 -0.1570 0.9293 0.034 Uiso calc R 1 . .
    C C5 0.42426(12) -0.3354(4) 0.89252(14) 0.0303(5) Uani d . 1 . .
    H H5A 0.4357 -0.4687 0.9364 0.036 Uiso calc R 1 . .
    C C6 0.35148(11) -0.3260(4) 0.83237(14) 0.0269(5) Uani d . 1 . .
    H H6A 0.3146 -0.4526 0.8359 0.032 Uiso calc R 1 . .
    C C7 0.28512(11) -0.4788(4) 0.54770(14) 0.0260(5) Uani d . 1 . .
    H H7A 0.3373 -0.4213 0.5765 0.031 Uiso calc R 1 . .
    H H7B 0.2582 -0.3404 0.5098 0.031 Uiso calc R 1 . .
    C C8 0.29054(15) -0.7019(4) 0.48421(16) 0.0400(6) Uani d . 1 . .
    H H8A 0.3188 -0.6552 0.4339 0.060 Uiso calc R 1 . .
    H H8B 0.2387 -0.7570 0.4556 0.060 Uiso calc R 1 . .
    H H8C 0.3176 -0.8376 0.5221 0.060 Uiso calc R 1 . .
    O O5 0.06084(9) 0.2486(3) 0.52189(10) 0.0300(4) Uani d . 1 . .
    H H3 0.104(2) 0.183(6) 0.539(2) 0.075(11) Uiso d . 1 . .
    H H4 0.0714(17) 0.400(7) 0.532(2) 0.074(11) Uiso d . 1 . .
    O O6 -0.06148(9) -0.3372(3) 0.72157(10) 0.0260(3) Uani d . 1 . .
    H H5 -0.0739(13) -0.449(5) 0.6832(18) 0.041(8) Uiso d . 1 . .
    H H6 -0.0987(17) -0.250(6) 0.732(2) 0.056(9) Uiso d . 1 . .
loop_
    _atom_site_aniso_label
    _atom_site_aniso_U_11
    _atom_site_aniso_U_22
    _atom_site_aniso_U_33
    _atom_site_aniso_U_12
    _atom_site_aniso_U_13
    _atom_site_aniso_U_23
    Na1 0.0261(4) 0.0264(4) 0.0236(4) -0.0001(3) 0.0032(3) -0.0005(3)
    P1 0.0184(3) 0.0209(3) 0.0177(3) 0.0000(2) 0.00362(18) -0.0014(2)
    N1 0.0232(8) 0.0174(9) 0.0252(8) 0.0021(7) -0.0008(6) 0.0025(7)
    O1 0.0208(7) 0.0350(8) 0.0218(7) 0.0044(6) 0.0006(5) -0.0008(6)
    O2 0.0258(7) 0.0310(8) 0.0222(7) -0.0046(6) 0.0083(5) -0.0009(6)
    O3 0.0272(7) 0.0195(7) 0.0243(7) 0.0003(6) 0.0107(5) 0.0008(5)
    O4 0.0291(8) 0.0325(9) 0.0218(8) -0.0017(7) 0.0055(7) 0.0019(6)
    C1 0.0211(9) 0.0216(10) 0.0178(9) 0.0005(8) 0.0028(7) -0.0037(8)
    C2 0.0295(11) 0.0220(10) 0.0276(10) 0.0001(9) 0.0049(8) 0.0046(8)
    C3 0.0232(10) 0.0331(12) 0.0356(12) -0.0085(9) 0.0049(9) -0.0049(10)
    C4 0.0225(10) 0.0328(12) 0.0265(10) -0.0003(9) -0.0013(8) -0.0026(9)
    C5 0.0325(11) 0.0303(12) 0.0252(10) 0.0026(10) -0.0026(8) 0.0068(9)
    C6 0.0270(10) 0.0236(11) 0.0285(10) -0.0039(9) 0.0007(8) 0.0043(9)
    C7 0.0278(10) 0.0267(11) 0.0263(10) 0.0028(9) 0.0123(8) 0.0033(8)
    C8 0.0581(15) 0.0351(14) 0.0317(12) -0.0030(11) 0.0213(10) -0.0043(10)
    O5 0.0309(9) 0.0279(9) 0.0296(8) -0.0045(8) 0.0013(6) -0.0003(7)
    O6 0.0291(8) 0.0238(8) 0.0250(8) 0.0021(7) 0.0044(6) -0.0015(7)
_geom_special_details
;
All e.s.d.'s (except the e.s.d. in the dihedral angle between two l.s. planes)
are estimated using the full covariance matrix. The cell e.s.d.'s are taken
into account individually in the estimation of e.s.d.'s in distances, angles
and torsion angles; correlations between e.s.d.'s in cell parameters are only
used when they are defined by crystal symmetry. An approximate (isotropic)
treatment of cell e.s.d.'s is used for estimating e.s.d.'s involving l.s.
planes.
;
loop_
    _geom_bond_atom_site_label_1
    _geom_bond_atom_site_label_2
    _geom_bond_site_symmetry_2
    _geom_bond_distance
    _geom_bond_publ_flag
    Na1 O6 2_556 2.3818(16) y
    Na1 O6 . 2.4061(16) y
    Na1 O4 . 2.4113(16) y
    Na1 O1 . 2.4543(15) y
    Na1 O5 3_556 2.4902(17) y
    Na1 O5 . 2.5014(18) y
    Na1 Na1 3_556 3.7040(16) ?
    Na1 H3 . 2.61(3) ?
    P1 O2 . 1.4885(14) ?
    P1 O1 . 1.5030(14) ?
    P1 O3 . 1.6089(14) ?
    P1 N1 . 1.6612(16) ?
    N1 C1 . 1.415(2) ?
    N1 H1A . 0.8600 ?
    O3 C7 . 1.448(2) ?
    O4 H1 . 0.81(3) ?
    O4 H2 . 0.81(3) ?
    C1 C6 . 1.390(3) ?
    C1 C2 . 1.392(3) ?
    C2 C3 . 1.388(3) ?
    C2 H2A . 0.9300 ?
    C3 C4 . 1.382(3) ?
    C3 H3A . 0.9300 ?
    C4 C5 . 1.382(3) ?
    C4 H4A . 0.9300 ?
    C5 C6 . 1.386(3) ?
    C5 H5A . 0.9300 ?
    C6 H6A . 0.9300 ?
    C7 C8 . 1.485(3) ?
    C7 H7A . 0.9700 ?
    C7 H7B . 0.9700 ?
    C8 H8A . 0.9600 ?
    C8 H8B . 0.9600 ?
    C8 H8C . 0.9600 ?
    O5 H3 . 0.82(3) ?
    O5 H4 . 0.83(3) ?
    O6 H5 . 0.80(3) ?
    O6 H6 . 0.83(3) ?
loop_
    _geom_angle_atom_site_label_1
    _geom_angle_atom_site_label_2
    _geom_angle_atom_site_label_3
    _geom_angle_site_symmetry_1
    _geom_angle_site_symmetry_3
    _geom_angle
    _geom_angle_publ_flag
    O6 Na1 O6 2_556 . 90.09(4) ?
    O6 Na1 O4 2_556 . 90.48(6) ?
    O6 Na1 O4 . . 90.65(6) ?
    O6 Na1 O1 2_556 . 97.38(6) ?
    O6 Na1 O1 . . 113.74(6) ?
    O4 Na1 O1 . . 154.22(6) ?
    O6 Na1 O5 2_556 3_556 173.68(7) ?
    O6 Na1 O5 . 3_556 89.39(6) ?
    O4 Na1 O5 . 3_556 83.23(7) ?
    O6 Na1 O5 2_556 . 95.66(6) ?
    O6 Na1 O5 . . 171.35(6) ?
    O4 Na1 O5 . . 82.86(7) ?
    O1 Na1 O5 . . 71.99(6) ?
    O5 Na1 O5 3_556 . 84.19(6) ?
    O6 Na1 Na1 . 3_556 131.34(5) ?
    O4 Na1 Na1 . 3_556 80.61(5) ?
    O1 Na1 Na1 . 3_556 76.97(5) ?
    O5 Na1 Na1 . 3_556 41.98(4) ?
    O6 Na1 H3 2_556 . 90.9(7) ?
    O6 Na1 H3 . . 168.7(8) ?
    O4 Na1 H3 . . 100.6(8) ?
    O1 Na1 H3 . . 54.9(8) ?
    O5 Na1 H3 3_556 . 90.8(7) ?
    O5 Na1 H3 . . 18.4(8) ?
    Na1 Na1 H3 3_556 . 50.8(7) ?
    O2 P1 O1 . . 118.43(8) ?
    O2 P1 O3 . . 103.77(8) ?
    O1 P1 O3 . . 109.53(7) ?
    O2 P1 N1 . . 112.93(8) ?
    O1 P1 N1 . . 106.02(8) ?
    O3 P1 N1 . . 105.43(8) ?
    C1 N1 P1 . . 126.77(13) ?
    C1 N1 H1A . . 116.6 ?
    P1 N1 H1A . . 116.6 ?
    P1 O1 Na1 . . 124.98(7) ?
    C7 O3 P1 . . 119.75(12) ?
    Na1 O4 H1 . . 104.5(18) ?
    Na1 O4 H2 . . 106.0(17) ?
    H1 O4 H2 . . 110(2) ?
    C6 C1 C2 . . 119.07(17) ?
    C6 C1 N1 . . 121.88(17) ?
    C2 C1 N1 . . 119.04(17) ?
    C3 C2 C1 . . 120.32(19) ?
    C3 C2 H2A . . 119.8 ?
    C1 C2 H2A . . 119.8 ?
    C4 C3 C2 . . 120.5(2) ?
    C4 C3 H3A . . 119.7 ?
    C2 C3 H3A . . 119.7 ?
    C3 C4 C5 . . 119.05(17) ?
    C3 C4 H4A . . 120.5 ?
    C5 C4 H4A . . 120.5 ?
    C4 C5 C6 . . 121.06(19) ?
    C4 C5 H5A . . 119.5 ?
    C6 C5 H5A . . 119.5 ?
    C5 C6 C1 . . 119.95(19) ?
    C5 C6 H6A . . 120.0 ?
    C1 C6 H6A . . 120.0 ?
    O3 C7 C8 . . 108.78(16) ?
    O3 C7 H7A . . 109.9 ?
    C8 C7 H7A . . 109.9 ?
    O3 C7 H7B . . 109.9 ?
    C8 C7 H7B . . 109.9 ?
    H7A C7 H7B . . 108.3 ?
    C7 C8 H8A . . 109.5 ?
    C7 C8 H8B . . 109.5 ?
    H8A C8 H8B . . 109.5 ?
    C7 C8 H8C . . 109.5 ?
    H8A C8 H8C . . 109.5 ?
    H8B C8 H8C . . 109.5 ?
    Na1 O5 Na1 3_556 . 95.81(6) ?
    Na1 O5 H3 3_556 . 111(2) ?
    Na1 O5 H3 . . 88(2) ?
    Na1 O5 H4 . . 127(2) ?
    H3 O5 H4 . . 101(3) ?
    Na1 O6 H5 . . 101.8(17) ?
    Na1 O6 H6 . . 103(2) ?
    H5 O6 H6 . . 114(3) ?
loop_
    _geom_hbond_atom_site_label_D
    _geom_hbond_atom_site_label_H
    _geom_hbond_atom_site_label_A
    _geom_hbond_site_symmetry_A
    _geom_hbond_distance_DH
    _geom_hbond_distance_HA
    _geom_hbond_distance_DA
    _geom_hbond_angle_DHA
    N1 H1A O3 1_565 0.86 2.29 3.132(2) 166
    O4 H1 O1 3_556 0.81(3) 2.02(3) 2.808(2) 165(2)
    O4 H2 O2 2_556 0.82(2) 1.92(3) 2.693(2) 159(2)
    O5 H4 O1 1_565 0.82(4) 2.32(3) 3.116(2) 162(3)
    O6 H5 O4 1_545 0.80(3) 2.01(3) 2.797(2) 171(3)
    O6 H6 O2 2_556 0.83(3) 1.96(3) 2.771(2) 166(3)
