# Supplementary material for: catena-Poly[[aqua­(ethyl anilinophospho­nato-κO)sodium(I)]-di-μ-aqua]
Source: Acta Crystallogr Sect E Struct Rep Online. 2008 Aug 13;64(Pt 9):m1161. doi: 10.1107/S1600536808025233 (PMC2960560; doi:10.1107/S1600536808025233)
Supplement: Supplementary file 2 [file e-64-m1161-Isup2.hkl]

# 
# h,k,l, Fc-squared, Fo-squared, sigma(Fo-squared) and status flag 
# 
data_I
_shelx_title ' b1 in P2(1)/c' 
_shelx_refln_list_code          4 
_shelx_F_calc_maximum      123.92 
_exptl_crystal_F_000       584.00 
_reflns_d_resolution_high  0.8402 
 
loop_ 
 _symmetry_equiv_pos_as_xyz 
 'x, y, z' 
 '-x, y+1/2, -z+1/2' 
 '-x, -y, -z' 
 'x, -y-1/2, z-1/2' 
 
_cell_length_a    17.3320 
_cell_length_b     5.2591 
_cell_length_c    14.0089 
_cell_angle_alpha  90.000 
_cell_angle_beta  100.370 
_cell_angle_gamma  90.000 
 
_shelx_F_squared_multiplier     1.000 
 
loop_ 
 _refln_index_h 
 _refln_index_k 
 _refln_index_l 
 _refln_F_squared_calc 
 _refln_F_squared_meas 
 _refln_F_squared_sigma 
 _refln_observed_status 
   4   0   0     1178.30     1102.30     20.60 o 
   5   0   0      111.88      104.39      3.43 o 
   6   0   0        0.71       -2.06      2.06 o 
   7   0   0      130.17      120.88      4.81 o 
   8   0   0       21.01       10.30      2.75 o 
   9   0   0        2.32        1.37      2.75 o 
  10   0   0      240.16      201.23      6.87 o 
  11   0   0     1285.91     1344.05     24.72 o 
  12   0   0      124.73      135.99      7.55 o 
  13   0   0      243.47      234.88     12.36 o 
  14   0   0        0.27        4.81      6.87 o 
  15   0   0     2050.31     2045.27     59.06 o 
  16   0   0      926.32     1023.32     33.65 o 
  17   0   0      518.24      514.41     30.22 o 
  18   0   0       27.94       20.60     15.11 o 
  19   0   0        0.71       -8.93      8.93 o 
  20   0   0      184.82      160.71     17.86 o 
   1   1   0     6020.87     5859.30     75.46 o 
   2   1   0      447.89      483.85      6.80 o 
   4   1   0     6630.52     6124.83     63.63 o 
   5   1   0     5965.52     5933.44     63.53 o 
   6   1   0      935.88     1082.61     14.27 o 
   7   1   0        6.01       10.32      3.09 o 
   8   1   0      881.63      903.74     12.38 o 
   9   1   0       23.62       31.50      4.12 o 
  10   1   0      983.37     1033.40     14.57 o 
  11   1   0     1102.58     1076.26     15.25 o 
  12   1   0     3255.33     3326.94     38.98 o 
  13   1   0      428.66      437.93     15.45 o 
  14   1   0      821.76      871.94     42.92 o 
  15   1   0       83.93       76.94     15.11 o 
  16   1   0      150.86      153.53      9.27 o 
  17   1   0      394.44      392.84     67.31 o 
  18   1   0      123.11      118.73     15.80 o 
  19   1   0      204.32      205.99     33.31 o 
  20   1   0      142.40      154.25     19.23 o 
   0   2   0      561.29      570.53     13.98 o 
   1   2   0     1335.67     1380.44     20.15 o 
   2   2   0      280.45      313.66      6.26 o 
   4   2   0     4983.93     4803.26     57.00 o 
   5   2   0     3547.31     3602.66     40.65 o 
   6   2   0      822.96      752.77     10.43 o 
   7   2   0     1750.08     1794.06     22.00 o 
   8   2   0      919.23      871.92     13.30 o 
   9   2   0        0.83        4.94      3.79 o 
  10   2   0        0.03       -2.40     11.33 o 
  11   2   0      636.92      632.60     11.83 o 
  12   2   0      820.55      807.04     15.68 o 
  13   2   0     1165.21     1157.04     20.96 o 
  14   2   0      210.83      192.19      8.70 o 
  15   2   0       71.73       55.31      6.86 o 
  16   2   0       52.00       47.72      7.07 o 
  17   2   0       30.58       21.41     11.68 o 
  18   2   0      130.93      113.24     15.11 o 
  19   2   0       11.90       10.99      9.23 o 
   1   3   0       19.55       14.99      3.89 o 
   2   3   0      107.36       96.53      4.59 o 
   3   3   0      500.45      514.82      9.57 o 
   4   3   0      519.86      552.88     11.04 o 
   5   3   0      212.49      207.88      6.54 o 
   6   3   0      390.34      401.32      8.58 o 
   7   3   0     1649.75     1725.05     26.78 o 
   8   3   0      466.57      473.69      9.68 o 
   9   3   0      118.69      121.50     14.08 o 
  10   3   0      160.81      162.76     19.57 o 
  11   3   0       79.37       62.42      6.18 o 
  12   3   0      119.73      121.83      8.49 o 
  13   3   0        5.16       -1.61      6.45 o 
  14   3   0       57.48       52.79      9.27 o 
  15   3   0      118.32      120.08     15.11 o 
  16   3   0       23.92       25.52     17.17 o 
  17   3   0       47.49       64.36     10.23 o 
   0   4   0       10.98        4.40     21.63 o 
   1   4   0      647.59      645.01     14.18 o 
   2   4   0      201.23      211.87     15.45 o 
   3   4   0        0.44        3.13      4.29 o 
   4   4   0      160.71      157.03      7.49 o 
   5   4   0      333.38      312.56     10.68 o 
   6   4   0       72.01       82.70     17.51 o 
   7   4   0      486.60      472.76     13.09 o 
   8   4   0      184.98      205.96      9.98 o 
   9   4   0       11.66       16.38      7.55 o 
  10   4   0        0.39       10.07     10.99 o 
  11   4   0        0.69        3.88     11.68 o 
  12   4   0       32.38       28.68      7.90 o 
  13   4   0      307.80      328.13     20.26 o 
  14   4   0        1.34       -8.90      8.90 o 
  15   4   0      215.22      204.12     13.68 o 
   1   5   0      619.77      632.53     18.09 o 
   2   5   0      228.22      244.10     11.54 o 
   3   5   0      140.41      147.72      9.89 o 
   4   5   0      663.69      719.84     22.35 o 
   5   5   0       80.33       78.54     12.36 o 
   6   5   0      436.02      430.33     16.62 o 
   7   5   0       77.22       82.12      9.89 o 
   8   5   0      378.90      400.97     32.97 o 
   9   5   0       48.62       53.26     31.94 o 
  10   5   0       56.31       68.08     12.04 o 
  11   5   0        0.31        0.75     12.36 o 
  12   5   0        1.36       -6.34     19.92 o 
   0   6   0      157.61      147.60     19.23 o 
   1   6   0       45.91       29.98      8.21 o 
   2   6   0      130.65      140.11     14.77 o 
   3   6   0      158.43      143.18     12.38 o 
   4   6   0        1.45        8.33     14.77 o 
   5   6   0      138.56      147.94     12.54 o 
 -20   1   1      108.80       90.00     12.02 o 
 -19   1   1      449.99      477.48     19.63 o 
 -18   1   1       50.01       61.10     10.54 o 
 -17   1   1       54.88       66.27     13.39 o 
 -16   1   1      779.29      764.47     28.50 o 
 -15   1   1       52.03       48.69      5.44 o 
 -14   1   1      150.59      161.85      6.93 o 
 -13   1   1      113.16      112.58      5.28 o 
 -12   1   1        2.84        3.15      4.46 o 
 -11   1   1      174.31      169.99     10.65 o 
 -10   1   1       88.34       89.57      5.49 o 
  -9   1   1     3703.00     3636.60     40.05 o 
  -8   1   1      357.18      311.80      5.83 o 
  -7   1   1      254.19      237.51      7.21 o 
  -6   1   1        8.76        4.35      2.15 o 
  -5   1   1     5424.51     5274.63     64.56 o 
  -4   1   1      866.03      880.60     11.40 o 
  -3   1   1     6820.54     6590.82     69.93 o 
  -2   1   1       14.73       13.50      2.75 o 
  -1   1   1       60.25       60.03      2.40 o 
   1   1   1     3599.62     3503.55     45.57 o 
   2   1   1     9812.60     9434.28     99.56 o 
   3   1   1      538.35      539.19      7.03 o 
   4   1   1     6305.67     6012.19     65.56 o 
   5   1   1       33.14       41.00      2.64 o 
   6   1   1     1200.13     1197.99     15.25 o 
   7   1   1     1598.67     1700.99     20.11 o 
   8   1   1      276.11      275.40      5.57 o 
   9   1   1      156.56      198.19      4.86 o 
  10   1   1       15.33       17.41      2.64 o 
  11   1   1        6.09        6.43      2.64 o 
  12   1   1     1472.63     1495.15     19.63 o 
  13   1   1        4.58        3.68      7.55 o 
  14   1   1       66.87       62.88      9.27 o 
  15   1   1       31.79       25.82      6.87 o 
  16   1   1      219.49      203.44      9.96 o 
  17   1   1       27.40       27.15      6.31 o 
  18   1   1       35.52       38.44      8.58 o 
  19   1   1       11.45       31.65     16.14 o 
 -19   2   1        1.81       -0.74      9.39 o 
 -18   2   1        7.91       -0.69      7.37 o 
 -17   2   1        0.32       -1.03      7.21 o 
 -16   2   1        8.74        7.97     13.05 o 
 -15   2   1       82.53       95.02      8.00 o 
 -14   2   1      374.97      363.88     11.22 o 
 -13   2   1      203.76      222.66     15.45 o 
 -12   2   1      901.61      897.65     17.13 o 
 -11   2   1       40.12       34.58      6.52 o 
 -10   2   1     1139.47     1196.74     38.80 o 
  -9   2   1       33.39       53.77      9.96 o 
  -8   2   1     2081.10     2142.14     51.51 o 
  -7   2   1     3147.25     3129.59     36.12 o 
  -6   2   1      265.54      232.99     12.36 o 
  -5   2   1     2285.21     2343.85     28.41 o 
  -3   2   1      329.20      336.93      8.58 o 
  -1   2   1      399.58      438.22      7.52 o 
   0   2   1     1461.55     1386.35     19.89 o 
   3   2   1     2598.11     2535.98     32.23 o 
   4   2   1     3699.77     3716.88     42.73 o 
   6   2   1       48.86       37.30      3.13 o 
   7   2   1      289.86      261.32      5.57 o 
   8   2   1     5022.66     5214.08     59.86 o 
   9   2   1     1476.07     1467.79     32.97 o 
  10   2   1       10.23       11.04      3.13 o 
  11   2   1      659.56      650.67     12.87 o 
  12   2   1      835.39      807.88     14.66 o 
  13   2   1      290.11      300.35     12.71 o 
  14   2   1       95.68       82.67      6.26 o 
  15   2   1        4.72       -2.22     10.65 o 
  16   2   1      114.73      109.18     21.98 o 
  17   2   1        9.44        5.37     17.86 o 
  18   2   1      267.63      268.95     31.94 o 
 -17   3   1       57.09       45.90      9.68 o 
 -16   3   1      505.55      510.38     19.63 o 
 -15   3   1      258.84      270.88     14.68 o 
 -14   3   1       73.32       80.55      8.31 o 
 -13   3   1       75.52       88.26     14.42 o 
 -12   3   1      603.60      673.31     37.77 o 
 -11   3   1     1597.67     1567.65     43.27 o 
 -10   3   1      832.47      811.60     16.22 o 
  -9   3   1      475.04      454.95     19.23 o 
  -8   3   1      653.82      665.98     12.38 o 
  -7   3   1       25.49       30.33      7.21 o 
  -6   3   1     2162.36     2235.69     33.66 o 
  -5   3   1       50.30       40.39     10.65 o 
  -2   3   1        0.36       -1.37      4.81 o 
  -1   3   1      141.79      131.11     12.36 o 
   0   3   1       19.39       19.87      3.40 o 
   2   3   1      259.11      276.62     11.33 o 
   4   3   1     3144.64     3200.14     42.39 o 
   5   3   1      715.19      690.01     11.88 o 
   6   3   1       37.80       41.86      4.46 o 
   7   3   1      281.72      294.06      7.59 o 
   8   3   1        5.60        1.32      3.13 o 
   9   3   1      240.47      244.58      8.41 o 
  10   3   1      156.35      144.19     17.17 o 
  11   3   1      501.31      513.23     17.86 o 
  12   3   1      933.79      960.66     47.39 o 
  13   3   1       44.05       26.82      6.54 o 
  14   3   1       30.85       48.67      8.49 o 
  15   3   1       60.86       53.17      7.91 o 
  16   3   1       28.25       27.47      8.97 o 
  17   3   1      178.08      201.67     36.74 o 
 -15   4   1      225.56      216.31     15.03 o 
 -14   4   1      140.51      126.95     10.89 o 
 -13   4   1      808.99      908.15     26.87 o 
 -12   4   1       49.04       40.11      7.59 o 
 -11   4   1       25.54       40.79      8.09 o 
 -10   4   1       90.76       86.01      9.07 o 
  -9   4   1       71.64       69.23      7.24 o 
  -8   4   1       24.81       23.93      6.62 o 
  -7   4   1      331.68      340.97     11.18 o 
  -6   4   1      306.31      281.22     30.91 o 
  -5   4   1       83.61       88.30      6.54 o 
  -4   4   1     1440.09     1363.66     26.10 o 
  -3   4   1      562.30      571.13     29.88 o 
  -2   4   1      226.19      210.11      8.00 o 
  -1   4   1      678.64      669.31     14.81 o 
   0   4   1     1262.01     1243.28     26.66 o 
   1   4   1      920.47      932.42     27.13 o 
   2   4   1        0.25        2.21      5.57 o 
   3   4   1        0.05        4.12      4.94 o 
   4   4   1       35.86       25.28      5.28 o 
   5   4   1     1039.39     1041.69     22.00 o 
   6   4   1      323.37      325.39     15.80 o 
   7   4   1       10.34        7.42      5.08 o 
   8   4   1      152.24      135.06     12.02 o 
   9   4   1      383.32      378.40     13.05 o 
  10   4   1       45.21       43.12      8.93 o 
  11   4   1      261.13      289.04     15.54 o 
  12   4   1       82.59       79.66     10.43 o 
  13   4   1        6.77       -3.28      8.41 o 
  14   4   1      166.55      149.90     12.87 o 
  15   4   1       10.47       -0.85     21.63 o 
 -12   5   1       73.09       64.61     11.04 o 
 -11   5   1        4.92        9.81     13.05 o 
 -10   5   1        3.86       25.96      9.95 o 
  -9   5   1      128.33      148.87     11.88 o 
  -8   5   1       31.26       18.01      8.58 o 
  -7   5   1       43.35       50.85      9.27 o 
  -6   5   1       21.10       10.95      7.74 o 
  -5   5   1       20.25       12.30      8.09 o 
  -4   5   1       73.24       80.50      9.76 o 
  -3   5   1        7.92       11.20      7.74 o 
  -2   5   1      137.09      145.00      8.89 o 
  -1   5   1      296.60      302.38     18.89 o 
   0   5   1        8.29       15.51      7.24 o 
   1   5   1      397.02      421.99     13.59 o 
   2   5   1       26.87       31.98      7.74 o 
   3   5   1      140.32      147.93     10.54 o 
   4   5   1      323.10      317.16     12.70 o 
   5   5   1        7.79        4.49      7.37 o 
   6   5   1        9.82       19.27     12.02 o 
   7   5   1        1.06       -1.16      7.37 o 
   8   5   1        5.90       19.92     21.63 o 
   9   5   1       30.83       21.47      9.24 o 
  10   5   1       81.95       76.84      9.62 o 
  11   5   1       57.23       55.67     12.36 o 
  -5   6   1       67.43       80.66     12.83 o 
  -4   6   1       97.96       83.85     11.18 o 
  -3   6   1        2.39        1.77     11.68 o 
  -2   6   1        0.01       -8.21      8.21 o 
  -1   6   1       28.84       24.17      8.21 o 
   0   6   1       35.24       35.29      8.31 o 
   1   6   1      456.74      432.77     16.52 o 
   2   6   1       43.21       36.24     15.11 o 
   3   6   1        0.76       -2.90      8.24 o 
   4   6   1       32.83       27.82     24.72 o 
   5   6   1      123.86      125.64     30.91 o 
 -20   0   2      230.25      185.43     18.54 o 
 -19   0   2       46.25       39.83     13.74 o 
 -18   0   2      340.97      359.19     24.04 o 
 -17   0   2     1805.96     2077.55     72.80 o 
 -16   0   2      543.37      569.35     28.85 o 
 -15   0   2     1257.66     1307.65     48.76 o 
 -14   0   2      360.10      367.43     19.23 o 
 -13   0   2        2.83        8.24      5.49 o 
 -12   0   2       37.43       36.40      5.49 o 
 -11   0   2      110.12       97.52      6.18 o 
 -10   0   2      585.85      578.28     13.74 o 
  -9   0   2      521.10      540.51     13.05 o 
  -8   0   2     2983.24     2850.88     48.76 o 
  -7   0   2     1585.95     1492.40     26.78 o 
  -6   0   2       44.58       16.48      3.43 o 
  -5   0   2     5535.70     5193.53     82.42 o 
  -4   0   2       25.29       25.41      2.75 o 
   4   0   2     1334.64     1246.53     24.04 o 
   5   0   2     7572.91     6934.55     97.52 o 
   6   0   2     7251.75     6985.37    102.33 o 
   7   0   2     2277.31     2506.79     41.89 o 
   8   0   2      490.97      559.74     12.36 o 
   9   0   2       23.84       24.72      4.12 o 
  10   0   2      186.50      179.25      6.87 o 
  11   0   2     1606.91     1591.99     32.28 o 
  12   0   2      997.23      988.30     21.29 o 
  13   0   2      312.07      342.71     13.74 o 
  14   0   2     1103.89     1150.38     30.91 o 
  15   0   2       79.29       80.35     10.30 o 
  16   0   2     1767.22     1832.36     63.18 o 
  17   0   2      515.72      529.52     30.22 o 
  18   0   2      125.00      123.62     13.05 o 
  19   0   2       75.70       85.85     15.11 o 
 -20   1   2       11.39       19.47     11.04 o 
 -19   1   2      300.44      326.91     17.82 o 
 -18   1   2      109.56      126.20     12.02 o 
 -17   1   2       17.87        4.43      7.91 o 
 -16   1   2      881.95      899.34     25.33 o 
 -15   1   2     1116.82     1114.58     22.69 o 
 -14   1   2       37.47       40.64      7.55 o 
 -13   1   2       19.06       14.19      3.43 o 
 -12   1   2       75.37       55.42      3.43 o 
 -11   1   2        0.97        2.12      2.75 o 
 -10   1   2       43.78       43.86      3.13 o 
  -9   1   2      660.29      645.39     10.55 o 
  -8   1   2      219.45      202.33      5.34 o 
  -7   1   2     3017.39     3106.69     50.14 o 
  -6   1   2     3010.72     2912.12     34.97 o 
  -5   1   2     1784.07     1721.00     28.16 o 
  -4   1   2     1755.35     1705.22     41.89 o 
  -3   1   2     5173.85     4972.77     55.34 o 
  -2   1   2     2789.61     2755.58     31.32 o 
  -1   1   2    10812.30    10214.69    119.22 o 
   1   1   2       35.56       31.97      1.77 o 
   2   1   2      817.29      767.45      9.19 o 
   3   1   2      950.22      895.64     11.62 o 
   6   1   2      199.36      183.72      4.11 o 
   7   1   2      183.43      154.89      3.89 o 
   9   1   2       54.12       42.34      3.13 o 
  10   1   2      505.94      511.36      8.74 o 
  11   1   2       81.99       75.55      3.79 o 
  12   1   2     1380.21     1355.43     18.89 o 
  13   1   2       13.82        6.80     11.68 o 
  14   1   2      445.61      448.60     11.66 o 
  15   1   2     1165.39     1174.07     23.31 o 
  16   1   2      224.90      231.93      9.95 o 
  17   1   2      206.22      201.22     17.17 o 
  18   1   2      104.63      123.44     10.99 o 
  19   1   2       12.31        1.61      7.03 o 
 -19   2   2       40.03       31.29     10.92 o 
 -18   2   2       48.64       60.45     10.92 o 
 -17   2   2      140.19      104.04     15.45 o 
 -16   2   2      342.04      311.64     10.16 o 
 -15   2   2      229.39      221.86     10.40 o 
 -14   2   2     1152.44     1162.01     24.77 o 
 -13   2   2      131.76      110.76     16.14 o 
 -12   2   2       81.37       84.86      6.06 o 
 -11   2   2       36.47       37.71      5.08 o 
 -10   2   2      261.74      262.36      6.80 o 
  -9   2   2      636.36      664.19     11.40 o 
  -8   2   2        4.95        0.69      3.43 o 
  -7   2   2     1407.52     1447.28     18.58 o 
  -6   2   2        3.50        4.46      2.43 o 
  -5   2   2     1014.26     1002.58     15.78 o 
  -4   2   2     2213.19     2346.04     46.02 o 
  -3   2   2       20.32       18.94      2.43 o 
  -2   2   2      574.45      606.88     10.43 o 
  -1   2   2       17.11       12.93      2.29 o 
   0   2   2     2930.19     3067.91     39.30 o 
   1   2   2     1113.36     1104.69     16.98 o 
   2   2   2       32.86       44.73      4.46 o 
   4   2   2      497.54      473.98     16.48 o 
   5   2   2      595.88      653.29      9.68 o 
   6   2   2        4.15       -0.81      2.64 o 
   7   2   2      261.02      238.16      5.57 o 
   8   2   2        3.42        5.74      2.64 o 
   9   2   2       17.00       21.00      3.40 o 
  10   2   2        5.93        7.90      3.40 o 
  11   2   2       42.49       37.02      4.11 o 
  12   2   2      363.82      380.21      9.57 o 
  13   2   2     1205.75     1206.74     20.92 o 
  14   2   2       65.58       62.90      6.34 o 
  15   2   2      158.41      165.60     17.17 o 
  16   2   2      110.55      101.66      9.62 o 
  17   2   2        7.87        4.19      6.93 o 
  18   2   2       42.90       20.77     10.99 o 
 -18   3   2        3.87        2.93      8.89 o 
 -17   3   2       17.35        9.27     12.71 o 
 -16   3   2        0.00        1.52     10.06 o 
 -15   3   2       38.09       39.59     13.74 o 
 -14   3   2        3.15        1.28      9.62 o 
 -13   3   2      301.97      308.81     12.70 o 
 -12   3   2      527.72      536.76     28.85 o 
 -11   3   2      598.20      627.02     31.59 o 
 -10   3   2     1241.00     1219.90     23.03 o 
  -9   3   2      290.90      297.87      8.49 o 
  -8   3   2       39.55       43.71      7.90 o 
  -7   3   2       15.15       19.08      6.52 o 
  -6   3   2        0.08       -0.69      4.12 o 
  -5   3   2      105.50       94.79      5.08 o 
  -4   3   2        0.12       -0.96      3.62 o 
  -3   3   2       44.99       33.59      3.79 o 
  -2   3   2     2023.51     2043.89     28.05 o 
  -1   3   2      948.92      952.28     14.96 o 
   0   3   2      609.29      597.02     12.71 o 
   2   3   2      400.63      412.08      9.07 o 
   3   3   2     1894.96     1986.51     27.84 o 
   4   3   2      541.78      513.49      9.57 o 
   5   3   2      828.77      912.02     15.80 o 
   6   3   2      338.00      353.16      8.24 o 
   7   3   2       88.38       72.27      7.90 o 
   8   3   2       12.52       13.74      4.06 o 
   9   3   2        8.56       13.24      6.52 o 
  10   3   2      111.43      115.18      6.44 o 
  11   3   2     1207.13     1215.64     23.10 o 
  12   3   2      105.63      108.81      7.59 o 
  13   3   2      131.77      122.65     17.17 o 
  14   3   2       23.91       27.00      7.72 o 
  15   3   2       43.74       48.19      9.88 o 
  16   3   2       17.79       25.15      9.39 o 
  17   3   2       11.80       11.38     14.77 o 
 -15   4   2      673.50      781.62     30.60 o 
 -14   4   2       81.79       69.99     11.54 o 
 -13   4   2      286.12      253.28     12.70 o 
 -12   4   2      474.53      504.28     17.79 o 
 -11   4   2      132.74      162.08     11.54 o 
 -10   4   2       18.78        7.55      7.69 o 
  -9   4   2      219.64      204.35     16.14 o 
  -8   4   2        0.23       -6.54      6.54 o 
  -7   4   2      154.58      143.68      9.07 o 
  -6   4   2      407.73      385.98     12.87 o 
  -5   4   2       95.21      121.84     19.92 o 
  -4   4   2      277.01      279.57     33.65 o 
  -3   4   2      630.65      623.93     22.32 o 
  -2   4   2      452.55      468.37     12.38 o 
  -1   4   2       43.58       54.26      6.23 o 
   0   4   2     1214.67     1294.61     24.05 o 
   1   4   2      341.74      331.34     10.85 o 
   2   4   2        4.24        3.75      5.08 o 
   3   4   2        6.78        3.47      4.59 o 
   4   4   2       47.10       54.16      5.30 o 
   5   4   2      160.75      164.87      7.74 o 
   6   4   2        1.00        5.78      3.94 o 
   7   4   2      105.91       98.72      7.09 o 
   8   4   2      388.19      400.61     12.32 o 
   9   4   2      375.09      397.39     12.32 o 
  10   4   2      114.27      102.56      7.59 o 
  11   4   2       58.31       63.91      8.38 o 
  12   4   2      125.27      139.75     13.57 o 
  13   4   2       26.90       28.24     10.23 o 
  14   4   2       28.01       20.60      8.21 o 
 -12   5   2       49.33       39.64     11.04 o 
 -11   5   2      280.11      306.43     19.57 o 
 -10   5   2       57.92       46.03      8.41 o 
  -9   5   2       86.41      108.58     11.14 o 
  -8   5   2      747.18      742.61     23.69 o 
  -7   5   2      752.68      746.32     29.19 o 
  -6   5   2      326.35      352.26     22.32 o 
  -5   5   2       54.24       61.56     12.02 o 
  -4   5   2      222.29      229.65     12.36 o 
  -3   5   2      889.47      932.05     23.56 o 
  -1   5   2      630.06      666.85     23.01 o 
   0   5   2        0.11       -5.82      5.82 o 
   1   5   2        9.99        8.65      8.24 o 
   2   5   2      403.02      425.39     15.64 o 
   3   5   2       99.00      104.69      9.07 o 
   4   5   2      147.23      128.01     10.23 o 
   5   5   2      287.53      274.65     29.53 o 
   6   5   2      240.10      226.73     10.92 o 
   7   5   2      510.27      500.62     16.26 o 
   8   5   2       89.45       99.06     17.51 o 
   9   5   2       23.94        7.03      7.74 o 
  10   5   2        0.31       -2.86      8.38 o 
  11   5   2      239.76      249.34     47.73 o 
  -5   6   2      122.23      104.39     11.31 o 
  -4   6   2       34.95       28.14      8.74 o 
  -3   6   2        2.79       -0.80      7.31 o 
  -2   6   2       84.85       72.10      9.65 o 
  -1   6   2      108.94      115.40     10.69 o 
   0   6   2      159.38      134.95     10.07 o 
   1   6   2      300.07      280.41     16.83 o 
   2   6   2      108.46       90.17      8.92 o 
   3   6   2      242.76      229.98     13.92 o 
   4   6   2      186.76      152.21     12.21 o 
 -20   1   3      120.97      131.04     32.62 o 
 -19   1   3        3.17      -11.33     11.33 o 
 -18   1   3      154.09      140.98     18.89 o 
 -17   1   3        9.47       -1.83      7.24 o 
 -16   1   3        1.70       10.02      7.59 o 
 -15   1   3      283.43      272.70     26.78 o 
 -14   1   3      169.11      193.63     23.69 o 
 -13   1   3       21.57       26.56      5.15 o 
 -12   1   3       26.04       21.29      3.00 o 
 -11   1   3       11.52       16.60      4.81 o 
 -10   1   3      174.10      188.38     14.08 o 
  -9   1   3       48.13       35.71      3.40 o 
  -8   1   3      729.69      707.68     10.92 o 
  -7   1   3       93.77       69.86      7.55 o 
  -6   1   3      152.45      165.59      4.59 o 
  -5   1   3     1694.32     1768.39     32.28 o 
  -4   1   3     2007.23     1958.06     24.35 o 
  -3   1   3     5168.97     4777.73     54.65 o 
  -2   1   3     2401.66     2427.48     28.65 o 
  -1   1   3     5005.76     4673.78     53.58 o 
   0   1   3        0.55       -0.59      1.72 o 
   2   1   3     3048.29     3100.39     31.88 o 
   3   1   3     4577.62     4392.89     44.78 o 
   4   1   3      574.37      589.88      7.52 o 
   5   1   3     1636.52     1739.59     20.87 o 
   6   1   3      240.88      224.24      4.37 o 
   7   1   3     8532.53     8425.64     86.17 o 
   8   1   3     1525.14     1508.23     20.38 o 
   9   1   3        1.91        0.69      2.43 o 
  10   1   3        1.95        0.56      2.64 o 
  11   1   3      744.10      751.49     11.04 o 
  12   1   3      945.48      957.91     16.62 o 
  13   1   3      169.83      183.03      8.58 o 
  14   1   3      683.08      685.10     15.54 o 
  15   1   3        0.09        2.40      5.34 o 
  16   1   3       49.51       37.29      5.34 o 
  17   1   3      161.15      162.44      9.95 o 
  18   1   3      232.79      231.75     12.81 o 
  19   1   3       83.28       57.81      9.24 o 
 -19   2   3       74.27       64.78     11.14 o 
 -18   2   3       81.38       89.25     17.17 o 
 -17   2   3        9.56        1.86      7.55 o 
 -16   2   3       11.70       -0.78      5.15 o 
 -15   2   3      146.89      161.76     15.11 o 
 -14   2   3      511.22      545.51     15.75 o 
 -13   2   3      849.68      860.02     21.09 o 
 -12   2   3      243.19      241.36     15.45 o 
 -11   2   3      999.55      962.92     17.23 o 
 -10   2   3      183.62      183.20      6.06 o 
  -9   2   3      662.46      638.67     16.48 o 
  -8   2   3      564.75      576.64     14.42 o 
  -7   2   3     2215.42     2356.19     37.09 o 
  -6   2   3       31.10       25.76      3.40 o 
  -5   2   3     2324.61     2437.58     48.08 o 
  -4   2   3     2946.93     2748.26     46.02 o 
   0   2   3      726.32      678.75     16.14 o 
   1   2   3      594.48      550.90      8.70 o 
   2   2   3     2922.21     3119.27     36.44 o 
   3   2   3     1622.14     1624.39     19.97 o 
   4   2   3      386.79      378.64     10.30 o 
   5   2   3       22.00       25.37      2.79 o 
   6   2   3      682.38      682.87     10.89 o 
   7   2   3      188.89      207.53      4.59 o 
   8   2   3        3.90        6.74      5.15 o 
   9   2   3     2865.75     2947.73     35.94 o 
  10   2   3        4.42        2.75      5.49 o 
  11   2   3      942.70      945.43     16.81 o 
  12   2   3        0.78        8.32      4.46 o 
  13   2   3      124.45      112.64      5.57 o 
  14   2   3      331.03      353.27     11.14 o 
  15   2   3        0.32       -2.20      5.84 o 
  16   2   3      243.37      253.64     15.11 o 
  17   2   3      308.21      319.10     14.27 o 
  18   2   3       73.86       75.15     11.14 o 
 -18   3   3       21.86       25.80      9.89 o 
 -17   3   3       24.76       11.14     10.73 o 
 -16   3   3      324.78      338.20     18.20 o 
 -15   3   3      665.99      759.06     52.88 o 
 -14   3   3        8.53        9.31      8.11 o 
 -13   3   3      443.11      450.63     16.32 o 
 -12   3   3      286.88      279.02     11.88 o 
 -11   3   3     1185.38     1145.27     25.72 o 
 -10   3   3     1128.54     1150.96     25.03 o 
  -9   3   3       60.30       57.67      6.18 o 
  -8   3   3     1067.73     1097.06     19.14 o 
  -7   3   3      883.29      898.39     15.54 o 
  -6   3   3      135.38      160.30      9.96 o 
  -5   3   3     1006.14     1024.22     17.19 o 
  -4   3   3      108.69      103.73      4.78 o 
  -3   3   3     1633.27     1646.21     24.23 o 
  -2   3   3      206.60      218.31      6.26 o 
  -1   3   3      769.47      819.57     13.57 o 
   1   3   3     1363.16     1407.92     21.63 o 
   2   3   3      104.24       99.30      8.58 o 
   4   3   3      480.34      512.56      9.39 o 
   5   3   3      833.68      793.98     20.26 o 
   6   3   3     1520.47     1575.51     37.43 o 
   7   3   3        6.56       10.77      4.46 o 
   8   3   3      461.49      450.09     11.04 o 
   9   3   3      187.13      210.40      7.90 o 
  10   3   3     1407.64     1456.66     27.36 o 
  11   3   3      103.53      105.35      6.26 o 
  12   3   3        1.69        0.00      5.08 o 
  13   3   3       21.53       25.31      6.54 o 
  14   3   3       19.18       27.77      7.21 o 
  15   3   3      259.02      233.20     27.13 o 
  16   3   3      164.24      187.68     12.11 o 
 -15   4   3      177.41      158.20     17.51 o 
 -14   4   3       96.85       82.19     10.55 o 
 -13   4   3      257.32      264.76     22.66 o 
 -12   4   3      577.15      648.63     23.69 o 
 -11   4   3      953.27      989.95     26.56 o 
 -10   4   3       11.78       16.05      6.54 o 
  -9   4   3       20.06       12.22      5.71 o 
  -8   4   3      161.34      137.16      8.24 o 
  -7   4   3      684.11      721.37     19.31 o 
  -6   4   3       40.11       31.02      6.73 o 
  -5   4   3     1326.86     1380.59     27.84 o 
  -4   4   3      316.97      308.67     12.71 o 
  -3   4   3      267.92      253.09     11.68 o 
  -2   4   3       95.40       96.45     14.08 o 
  -1   4   3      757.61      759.24     16.50 o 
   0   4   3      295.68      325.10      9.39 o 
   1   4   3      622.89      638.88     19.23 o 
   2   4   3       22.03       23.77      5.77 o 
   3   4   3      939.29      937.48     24.38 o 
   4   4   3      513.97      517.25     12.69 o 
   5   4   3       47.03       48.14      4.94 o 
   6   4   3       42.28       39.01      7.55 o 
   7   4   3        5.33        2.86      4.59 o 
   8   4   3       86.61       77.32      6.97 o 
   9   4   3      249.70      256.19     10.30 o 
  10   4   3      207.92      219.69     10.06 o 
  11   4   3      242.24      247.46     11.62 o 
  12   4   3       12.66        2.35      9.74 o 
  13   4   3        5.02        1.86      7.52 o 
  14   4   3       10.80       18.90      8.41 o 
 -12   5   3        2.38       -1.11      9.74 o 
 -11   5   3        6.90        1.39      9.24 o 
 -10   5   3        0.51        5.96     10.99 o 
  -9   5   3       19.55       16.07      8.58 o 
  -8   5   3        0.03      -11.68     11.68 o 
  -7   5   3       10.78       10.89      8.24 o 
  -6   5   3        4.11        2.85      7.90 o 
  -5   5   3        0.91        1.11      8.11 o 
  -4   5   3       13.07        0.27      7.24 o 
  -3   5   3      230.71      237.09     13.74 o 
  -2   5   3        1.45       -0.27      5.71 o 
  -1   5   3      229.85      247.34     10.89 o 
   0   5   3        0.34       11.38      7.49 o 
   1   5   3        6.75        3.17      8.58 o 
   2   5   3        0.00        0.92      6.76 o 
   3   5   3        3.50        0.71      6.45 o 
   4   5   3      140.65      108.42     17.17 o 
   5   5   3      246.19      225.34     10.16 o 
   6   5   3        6.58       -3.15      9.02 o 
   7   5   3       45.64       47.29      8.70 o 
   8   5   3        6.49       15.70      8.24 o 
   9   5   3       45.33       40.23     22.32 o 
  10   5   3        4.28       -6.59      7.72 o 
  -5   6   3      112.64      106.31     28.85 o 
  -4   6   3       19.68        9.96      8.83 o 
  -3   6   3       41.98       21.21     15.11 o 
  -2   6   3        1.75       -1.06      7.06 o 
  -1   6   3       82.07       84.87     10.23 o 
   0   6   3      195.58      193.03     18.20 o 
   1   6   3       25.24       24.52      9.68 o 
   2   6   3       34.01       15.43     18.54 o 
   3   6   3        3.03        4.00     16.83 o 
 -20   0   4       40.74       20.60     13.74 o 
 -19   0   4      106.44       94.78     17.86 o 
 -18   0   4     2543.21     2624.24     94.78 o 
 -17   0   4      722.64      722.51     35.71 o 
 -16   0   4      400.21      354.39     30.91 o 
 -15   0   4       44.94       17.86     13.74 o 
 -14   0   4        0.25        1.37     10.99 o 
 -13   0   4      263.09      232.14     10.30 o 
 -12   0   4     2615.08     2646.90     53.57 o 
 -11   0   4     1614.29     1600.92     31.59 o 
 -10   0   4     1607.34     1549.41     29.53 o 
  -9   0   4     3705.54     3779.42     66.62 o 
  -8   0   4     6271.52     6310.26     99.59 o 
  -7   0   4      253.83      206.04      8.24 o 
  -6   0   4     1850.63     1662.73     29.53 o 
  -5   0   4     1637.23     1496.52     27.47 o 
  -1   0   4      314.89      284.33      6.87 o 
   0   0   4      710.85      717.01     13.05 o 
   1   0   4        1.09       -4.12      4.12 o 
   2   0   4      565.76      594.76     10.30 o 
   3   0   4      454.42      446.42      9.62 o 
   4   0   4     9438.86     8746.31    132.55 o 
   6   0   4        0.49        9.62      3.43 o 
   7   0   4     1860.50     2008.18     32.28 o 
   8   0   4     4782.80     4592.59     72.11 o 
   9   0   4    12261.31    12069.71    184.75 o 
  10   0   4      707.19      666.19     15.11 o 
  11   0   4      248.83      225.95      8.24 o 
  12   0   4      904.09      911.37     20.60 o 
  13   0   4      523.44      508.23     17.86 o 
  14   0   4      400.36      394.91     15.80 o 
  15   0   4       59.98       68.68      7.55 o 
  16   0   4       12.46       15.11      6.87 o 
  17   0   4      281.45      339.96     19.92 o 
  18   0   4        9.16        2.06     13.05 o 
 -20   1   4      108.83      106.50     13.35 o 
 -19   1   4       81.31       76.63     12.14 o 
 -18   1   4      146.88      156.19     12.38 o 
 -17   1   4      380.43      378.36     17.72 o 
 -16   1   4      450.41      467.99     19.18 o 
 -15   1   4      173.05      193.23     12.02 o 
 -14   1   4       64.46       63.94     20.95 o 
 -13   1   4       25.85       31.30      4.81 o 
 -12   1   4        2.68        2.38      2.91 o 
 -11   1   4       18.77       20.37      3.78 o 
 -10   1   4      931.29     1010.21     16.83 o 
  -9   1   4       11.22        8.63      4.46 o 
  -8   1   4     1424.53     1468.55     27.82 o 
  -7   1   4     1533.57     1468.90     19.63 o 
  -6   1   4      603.26      599.29     10.43 o 
  -5   1   4        6.94       17.51      5.15 o 
  -4   1   4       44.89       47.00      4.12 o 
  -3   1   4    15356.24    14546.97    169.49 o 
  -2   1   4      763.86      704.84     11.68 o 
  -1   1   4      621.44      628.26      9.96 o 
   0   1   4     3857.67     3575.31     39.33 o 
   1   1   4     7957.93     7540.16     82.92 o 
   2   1   4     4183.02     4228.13     42.33 o 
   3   1   4     1621.13     1745.14     18.77 o 
   4   1   4     2519.41     2682.77     28.89 o 
   5   1   4     1196.66     1179.69     14.32 o 
   6   1   4      672.65      732.95     18.89 o 
   7   1   4      735.54      738.74     15.11 o 
   8   1   4     1329.92     1294.68     17.86 o 
   9   1   4      671.44      672.66      9.68 o 
  10   1   4      268.88      269.78      8.58 o 
  11   1   4     1164.68     1198.58     25.07 o 
  12   1   4       24.68       26.19      4.59 o 
  13   1   4      815.21      823.89     25.75 o 
  14   1   4      524.49      505.29     13.09 o 
  15   1   4      385.36      371.73     11.68 o 
  16   1   4      120.97      120.30     14.08 o 
  17   1   4       62.28       62.78     10.06 o 
  18   1   4       28.03       31.65     11.14 o 
 -19   2   4      159.25      141.51     13.78 o 
 -18   2   4       34.69       39.06     18.20 o 
 -17   2   4      270.73      264.89     16.98 o 
 -16   2   4      131.20       89.59     20.60 o 
 -15   2   4       81.06       73.05      6.97 o 
 -14   2   4      180.88      204.25     14.08 o 
 -13   2   4      354.13      357.44     13.30 o 
 -12   2   4       13.89       18.19     14.77 o 
 -11   2   4      968.35      975.67     32.97 o 
 -10   2   4        1.50       -0.69      3.40 o 
  -9   2   4      957.33     1006.40     24.38 o 
  -8   2   4      102.61      101.63      8.24 o 
  -7   2   4      187.58      201.32      5.57 o 
  -6   2   4        1.25        3.43      2.75 o 
  -4   2   4     9103.21     9213.28     97.60 o 
  -3   2   4     6794.98     6946.29     75.75 o 
  -2   2   4     1183.19     1175.36     18.28 o 
   1   2   4     1747.19     1790.29     25.89 o 
   3   2   4     1675.91     1678.46     23.69 o 
   4   2   4     1689.11     1713.83     22.11 o 
   5   2   4      133.66      134.13      3.79 o 
   6   2   4      272.03      276.98      5.77 o 
   7   2   4       21.10       18.14      2.64 o 
   8   2   4        8.32        5.49      2.91 o 
   9   2   4      197.51      173.76      5.34 o 
  10   2   4      526.79      517.91     21.63 o 
  11   2   4      365.13      371.56      9.39 o 
  12   2   4      519.62      510.96     15.45 o 
  13   2   4      787.04      811.27     16.26 o 
  14   2   4      215.93      228.27      8.49 o 
  15   2   4       48.95       53.54      7.90 o 
  16   2   4       85.73       80.50     13.39 o 
  17   2   4       20.57        0.38      8.58 o 
 -18   3   4       42.53       52.87     11.71 o 
 -17   3   4       62.49       49.57     10.37 o 
 -16   3   4       43.98       44.36     14.08 o 
 -15   3   4        0.12       -5.00     10.65 o 
 -14   3   4      103.03       98.91     24.72 o 
 -13   3   4        6.28       10.99      6.44 o 
 -12   3   4       54.89       38.39      6.80 o 
 -11   3   4      235.65      224.81     11.33 o 
 -10   3   4       20.04       27.98     15.80 o 
  -9   3   4       22.38       21.31      4.37 o 
  -8   3   4        2.18        2.40      3.89 o 
  -7   3   4        2.68       13.09      3.79 o 
  -6   3   4      275.59      272.69      7.21 o 
  -5   3   4      229.44      210.63      9.62 o 
  -4   3   4      745.44      730.84     13.37 o 
  -3   3   4      172.99      153.35      5.84 o 
  -2   3   4      506.41      505.25      9.88 o 
  -1   3   4      995.64      972.74     16.49 o 
   0   3   4      235.74      247.19     12.71 o 
   1   3   4     2136.65     2238.77     29.52 o 
   2   3   4      970.55     1014.23     14.68 o 
   3   3   4       41.05       41.05      3.13 o 
   4   3   4       12.28       13.55      6.87 o 
   5   3   4       19.94       20.27      4.12 o 
   6   3   4      345.63      351.25     11.68 o 
   7   3   4      433.34      419.33     10.73 o 
   8   3   4      543.47      526.28     12.87 o 
   9   3   4        0.08       -4.27      4.46 o 
  10   3   4       12.80       18.20     13.74 o 
  11   3   4      523.74      545.68     20.26 o 
  12   3   4        1.09       -2.19      5.08 o 
  13   3   4       18.60       14.42      5.83 o 
  14   3   4       23.11       34.15     10.07 o 
  15   3   4      411.09      401.81     16.99 o 
  16   3   4      161.57      177.13     15.25 o 
 -15   4   4       65.25       72.78     16.48 o 
 -14   4   4      116.28      101.64     19.92 o 
 -13   4   4       62.20       90.81     10.39 o 
 -12   4   4        1.66       14.03      7.09 o 
 -11   4   4      225.79      224.17     11.71 o 
 -10   4   4       21.64       24.99      6.26 o 
  -9   4   4      768.23      839.38     22.43 o 
  -8   4   4      219.42      202.87     10.30 o 
  -7   4   4        4.71        2.47      5.71 o 
  -6   4   4       68.50       55.68      6.26 o 
  -5   4   4      458.44      478.61     13.09 o 
  -4   4   4      116.76      136.87      7.91 o 
  -3   4   4      734.34      767.78     16.62 o 
  -2   4   4      112.02      121.02     10.65 o 
  -1   4   4      182.46      196.87      7.55 o 
   0   4   4        0.00       -3.00      5.84 o 
   1   4   4      954.97      940.91     18.48 o 
   2   4   4      129.38      114.22      9.27 o 
   3   4   4        3.29        1.70      7.90 o 
   4   4   4      491.03      481.65     12.54 o 
   5   4   4       23.45       23.54      5.59 o 
   6   4   4        7.56       19.22      5.08 o 
   7   4   4      153.57      159.94      7.59 o 
   8   4   4      576.15      586.52     14.68 o 
   9   4   4      196.68      181.32      9.39 o 
  10   4   4      203.04      204.13     10.06 o 
  11   4   4       30.11       55.92     13.39 o 
  12   4   4      106.38       86.76      9.57 o 
  13   4   4        7.36       -5.61     10.06 o 
 -12   5   4       48.53       60.11     14.42 o 
 -11   5   4       95.40      133.74     12.99 o 
 -10   5   4      578.39      549.03     20.29 o 
  -9   5   4        9.96        0.27      7.24 o 
  -8   5   4       86.05      101.05      9.77 o 
  -7   5   4      140.34      102.73     16.48 o 
  -6   5   4        0.01       -2.75     19.57 o 
  -5   5   4       13.47       12.46      5.92 o 
  -4   5   4      670.33      695.49     19.93 o 
  -3   5   4       12.25       10.28      5.92 o 
  -2   5   4      364.03      334.20     13.19 o 
  -1   5   4        0.06        1.20      5.49 o 
   0   5   4      177.97      165.40     13.30 o 
   1   5   4      239.77      231.66     28.85 o 
   2   5   4      289.42      248.49     31.25 o 
   3   5   4     1086.14     1051.69     55.29 o 
   5   5   4      431.58      424.84     16.13 o 
   6   5   4       29.01       44.92     16.48 o 
   7   5   4       11.06       -2.98      8.58 o 
   8   5   4      338.55      354.42     15.52 o 
   9   5   4      106.21       94.14     10.65 o 
  10   5   4       19.57       38.29     10.37 o 
  -4   6   4      377.18      371.69     75.20 o 
  -3   6   4       31.85       34.50     10.43 o 
  -2   6   4       63.46       40.86     12.63 o 
  -1   6   4       26.34       32.74     11.04 o 
   0   6   4        1.79       -3.28      8.41 o 
   1   6   4      308.08      286.19     18.65 o 
   2   6   4       78.66       78.22     11.04 o 
 -20   1   5      241.15      247.74     24.04 o 
 -19   1   5      215.48      201.98     15.73 o 
 -18   1   5      159.94      146.53     12.81 o 
 -17   1   5       34.68       26.25     10.06 o 
 -16   1   5       23.60       18.17      7.91 o 
 -15   1   5     1276.38     1385.62     41.41 o 
 -14   1   5     1156.28     1186.50     31.81 o 
 -13   1   5       90.76       89.06      6.93 o 
 -12   1   5        1.30        5.25      3.00 o 
 -11   1   5      448.07      487.06     10.65 o 
 -10   1   5      249.76      247.59      6.80 o 
  -9   1   5      485.62      489.05      8.41 o 
  -8   1   5        0.31        1.65      3.09 o 
  -7   1   5     1653.09     1769.33     21.10 o 
  -6   1   5      172.09      198.15      4.86 o 
  -3   1   5      199.44      187.50      3.89 o 
  -2   1   5     4191.91     4307.45     48.07 o 
  -1   1   5        0.01        1.57      1.65 o 
   1   1   5     1547.29     1511.32     18.65 o 
   2   1   5      675.62      658.81      8.90 o 
   3   1   5       19.47       15.71      4.12 o 
   4   1   5       24.94       24.77      3.09 o 
   5   1   5      247.73      237.07      5.49 o 
   6   1   5     2085.02     2257.96     25.01 o 
   7   1   5      235.99      251.84     14.08 o 
   8   1   5     1875.22     1949.57     22.09 o 
   9   1   5        0.93       -0.19      2.64 o 
  10   1   5     1075.94     1131.18     27.13 o 
  11   1   5        0.57        3.50      3.09 o 
  12   1   5      363.74      365.28      9.46 o 
  13   1   5       37.98       39.15      4.59 o 
  14   1   5       47.35       34.85      4.86 o 
  15   1   5        3.42       -4.86      4.86 o 
  16   1   5      105.16      114.43      9.23 o 
  17   1   5       19.26       21.88      8.24 o 
 -19   2   5      103.70       84.14     11.34 o 
 -18   2   5      241.54      212.66     15.29 o 
 -17   2   5        2.04       19.92     11.53 o 
 -16   2   5       44.89       28.76      6.93 o 
 -15   2   5      103.50       89.56     16.48 o 
 -14   2   5       32.45       41.02      8.51 o 
 -13   2   5      848.55      833.49     25.07 o 
 -12   2   5       57.44       50.77      5.57 o 
 -11   2   5      256.80      261.63     13.05 o 
 -10   2   5      951.12      926.11     16.75 o 
  -9   2   5       55.33       45.73      5.84 o 
  -8   2   5     1071.84     1084.52     17.46 o 
  -7   2   5      507.46      483.50      9.71 o 
  -6   2   5      993.00     1021.35     20.95 o 
  -5   2   5      218.97      218.56      5.57 o 
  -4   2   5     2589.23     2638.36     31.57 o 
  -3   2   5     1125.90     1090.70     14.32 o 
  -2   2   5      228.36      208.90      6.52 o 
   0   2   5        7.63        6.52      3.09 o 
   1   2   5     1095.19     1117.52     16.75 o 
   2   2   5     1874.64     1890.37     24.54 o 
   3   2   5      246.40      226.50      9.27 o 
   4   2   5      171.29      156.96      6.18 o 
   5   2   5      484.19      488.71      7.77 o 
   6   2   5        7.40        4.27      2.15 o 
   7   2   5      742.20      764.59     11.34 o 
   8   2   5      457.27      471.84     10.99 o 
   9   2   5     1275.28     1313.10     18.65 o 
  10   2   5      567.81      541.87     10.85 o 
  11   2   5       13.55       12.50      4.46 o 
  12   2   5      700.14      753.98     17.48 o 
  13   2   5      710.67      692.21     20.60 o 
  14   2   5        3.38        2.56      5.49 o 
  15   2   5      130.98      130.13      8.97 o 
  16   2   5       68.33       83.32      8.74 o 
  17   2   5      368.35      359.03     31.25 o 
 -17   3   5       76.60       78.43     11.71 o 
 -16   3   5       39.87       32.27      8.70 o 
 -15   3   5        3.72       12.71      8.83 o 
 -14   3   5      344.65      310.65     19.57 o 
 -13   3   5       98.90      102.34      8.90 o 
 -12   3   5      957.59      983.96     26.44 o 
 -11   3   5      154.31      151.70      8.97 o 
 -10   3   5      473.94      476.62     30.91 o 
  -9   3   5      370.68      386.11     19.92 o 
  -8   3   5      977.17      944.00     19.91 o 
  -7   3   5     2089.24     2167.57     33.95 o 
  -6   3   5      789.95      752.18     12.60 o 
  -5   3   5      400.51      392.30      9.07 o 
  -4   3   5       23.25       31.42      3.79 o 
  -3   3   5      207.57      182.26     10.65 o 
  -2   3   5     1576.61     1502.64     26.10 o 
  -1   3   5      713.84      744.87     12.21 o 
   0   3   5      987.92      952.44     16.98 o 
   1   3   5     4187.78     4475.63     50.50 o 
   2   3   5       95.27      110.21      4.06 o 
   3   3   5      426.91      438.63      8.38 o 
   4   3   5      271.28      259.21     12.71 o 
   5   3   5       21.12       15.11      3.43 o 
   6   3   5       23.94       30.93      3.94 o 
   7   3   5      664.88      698.95     15.45 o 
   8   3   5      933.44      933.83     18.97 o 
   9   3   5      409.90      409.09     17.17 o 
  10   3   5        1.76       -5.28      5.28 o 
  11   3   5        0.05        3.31      6.87 o 
  12   3   5      273.16      266.04     10.23 o 
  13   3   5      429.26      439.93     16.83 o 
  14   3   5      122.24      125.39     11.83 o 
  15   3   5       29.16       40.76     11.71 o 
 -15   4   5        4.02        3.77      8.49 o 
 -14   4   5       90.43      113.35     11.31 o 
 -13   4   5       51.02       51.28      8.58 o 
 -12   4   5      310.73      290.06     23.01 o 
 -11   4   5      479.97      511.66     18.15 o 
 -10   4   5      266.66      254.44     11.40 o 
  -9   4   5       52.77       65.69     10.65 o 
  -8   4   5       22.91       20.27      9.62 o 
  -7   4   5        9.98       15.64      7.21 o 
  -6   4   5      224.35      212.24     20.95 o 
  -5   4   5      606.08      637.31     24.04 o 
  -4   4   5      307.13      341.60     10.39 o 
  -3   4   5       69.02       60.22      6.18 o 
  -2   4   5       21.79       19.48      6.87 o 
  -1   4   5      413.03      439.28     11.43 o 
   0   4   5     1370.76     1369.74     21.60 o 
   1   4   5        0.93        1.83      6.87 o 
   2   4   5      289.27      288.33      7.16 o 
   3   4   5       11.48       20.35      5.84 o 
   4   4   5      830.22      830.50     16.48 o 
   5   4   5     1716.25     1827.53     32.97 o 
   6   4   5      348.21      353.67     10.55 o 
   7   4   5        0.26        3.34      4.68 o 
   8   4   5       75.01       68.00      6.23 o 
   9   4   5      422.38      393.24     12.70 o 
  10   4   5      264.55      250.71     13.00 o 
  11   4   5       28.60       12.24      6.93 o 
  12   4   5       18.71       26.14     10.85 o 
  13   4   5        4.93        3.36      8.58 o 
 -11   5   5        1.40        9.72      8.09 o 
 -10   5   5        0.96       -1.28      8.51 o 
  -9   5   5        2.30        6.43      7.91 o 
  -8   5   5       39.64       51.83      8.11 o 
  -7   5   5       25.21       17.26      6.97 o 
  -6   5   5      224.45      203.80     36.74 o 
  -5   5   5       40.71       25.64     11.33 o 
  -4   5   5       25.63       17.32      5.92 o 
  -3   5   5       58.95       46.74     13.05 o 
  -1   5   5       38.25       30.12      8.24 o 
   0   5   5      247.49      246.83     13.60 o 
   1   5   5        9.44        6.90      4.40 o 
   2   5   5       15.80        5.12      5.02 o 
   3   5   5        5.27       -2.75      4.91 o 
   4   5   5       20.84       30.89     13.74 o 
   5   5   5       18.47       12.07      8.24 o 
   6   5   5       11.18        5.94      7.42 o 
   7   5   5       35.68       25.90      9.53 o 
   8   5   5       11.76       24.11      9.19 o 
   9   5   5       19.05       23.59     21.98 o 
 -20   0   6      515.60      572.10     57.69 o 
 -19   0   6       47.65       18.54     13.05 o 
 -18   0   6     2595.93     2824.78    149.72 o 
 -17   0   6       52.17       61.81     19.92 o 
 -16   0   6        0.04        4.81     15.11 o 
 -15   0   6      764.47      755.47     44.64 o 
 -14   0   6       46.62       35.71     17.86 o 
 -13   0   6      384.35      386.66     20.60 o 
 -12   0   6       48.40       42.58      7.55 o 
 -11   0   6     1528.95     1626.33     41.89 o 
 -10   0   6      137.31      151.09      8.24 o 
  -9   0   6      566.29      595.45     17.17 o 
  -8   0   6     1417.06     1311.09     28.85 o 
  -7   0   6     1816.16     1648.30     29.53 o 
  -6   0   6       83.25      122.25      4.81 o 
  -5   0   6     1779.63     1716.98     35.03 o 
  -4   0   6     3579.69     3870.08     70.05 o 
  -2   0   6      582.92      570.73     10.99 o 
  -1   0   6        3.32        2.06      2.06 o 
   2   0   6      244.45      218.40     11.68 o 
   4   0   6     3643.74     3642.06     51.51 o 
   6   0   6     1148.93     1175.10     24.04 o 
   7   0   6      306.18      305.62      7.55 o 
   8   0   6      381.25      378.42      8.93 o 
   9   0   6      778.84      778.14     16.48 o 
  10   0   6     1261.93     1376.33     30.22 o 
  11   0   6      395.71      338.59     10.30 o 
  12   0   6      978.08      924.42     23.35 o 
  13   0   6       58.07       41.89      5.49 o 
  14   0   6      805.31      738.30     21.98 o 
  15   0   6      237.07      253.43     13.74 o 
  16   0   6      321.77      304.25     19.23 o 
  17   0   6        0.44        4.81      9.62 o 
 -19   1   6      505.79      487.87     34.34 o 
 -18   1   6       37.12       52.19     23.69 o 
 -17   1   6      196.96      194.94     22.32 o 
 -16   1   6      304.40      348.29     16.51 o 
 -15   1   6        7.71        4.45      8.90 o 
 -14   1   6        4.75       10.75      7.88 o 
 -13   1   6       60.60       58.76      3.78 o 
 -12   1   6      369.28      375.95     10.92 o 
 -11   1   6        2.79       -4.51      5.84 o 
 -10   1   6      545.57      568.26     11.53 o 
  -9   1   6       50.42       53.54     10.30 o 
  -8   1   6       26.12       31.46      2.79 o 
  -7   1   6      842.85      834.78     12.86 o 
  -6   1   6     8980.22     9135.72    106.77 o 
  -5   1   6       83.88       98.93      3.62 o 
  -4   1   6     2634.93     2676.00     33.34 o 
  -2   1   6       60.51       57.53      5.49 o 
  -1   1   6      349.67      353.36      5.83 o 
   0   1   6     1293.57     1387.67     17.60 o 
   1   1   6      290.09      311.87      5.57 o 
   2   1   6      550.09      596.05      8.21 o 
   3   1   6     2843.60     2819.11     29.61 o 
   5   1   6      275.42      263.76      4.86 o 
   6   1   6      487.85      487.35      8.24 o 
   7   1   6       52.88       49.45      2.43 o 
   8   1   6      186.58      187.32      9.27 o 
   9   1   6      560.65      549.51      8.70 o 
  10   1   6       44.21       40.94      2.91 o 
  11   1   6      305.86      281.89      7.72 o 
  12   1   6      397.82      381.53     10.20 o 
  13   1   6      154.15      137.33     20.26 o 
  14   1   6      265.24      256.73     10.43 o 
  15   1   6      108.80      105.45     11.33 o 
  16   1   6       80.79      106.23     21.63 o 
  17   1   6       57.93       43.95      9.71 o 
 -19   2   6       50.95       57.81     12.54 o 
 -18   2   6       11.09       14.84     10.99 o 
 -17   2   6       65.15       59.28     10.37 o 
 -16   2   6        9.87        9.57     12.02 o 
 -15   2   6       38.18       16.31      7.59 o 
 -14   2   6      116.07      101.74      4.51 o 
 -13   2   6      256.81      226.74     10.20 o 
 -12   2   6       33.69       22.94      6.06 o 
 -11   2   6       91.28       78.98     10.30 o 
 -10   2   6      126.05      134.43      6.54 o 
  -9   2   6      842.19      862.79     15.54 o 
  -8   2   6     2311.36     2428.03     35.89 o 
  -7   2   6      382.29      429.94      8.93 o 
  -6   2   6     1368.35     1445.86     20.15 o 
  -5   2   6     2327.27     2488.44     30.81 o 
  -4   2   6       62.90       69.65      4.81 o 
  -3   2   6      603.30      611.40     14.77 o 
  -2   2   6      572.44      650.47     23.01 o 
  -1   2   6       23.17       30.34      3.13 o 
   0   2   6      179.52      187.43      4.59 o 
   1   2   6      213.53      218.18      6.23 o 
   2   2   6     1886.54     1826.94     24.22 o 
   3   2   6      209.04      210.30      4.78 o 
   4   2   6      173.48      183.95      4.12 o 
   5   2   6      121.28      119.20      3.62 o 
   6   2   6       59.53       61.36      3.13 o 
   7   2   6      430.76      400.78     18.89 o 
   8   2   6      240.45      217.72      5.83 o 
   9   2   6      841.85      799.11     16.83 o 
  10   2   6        0.96        3.09      3.40 o 
  11   2   6       68.07       53.28      5.08 o 
  12   2   6        7.54        2.06      4.86 o 
  13   2   6      639.48      622.92     15.52 o 
  14   2   6       77.03       73.10      7.55 o 
  15   2   6        6.05        4.65      9.02 o 
  16   2   6       28.05       21.49      8.63 o 
 -17   3   6       61.75       57.00     11.04 o 
 -16   3   6       11.22       15.35      8.21 o 
 -15   3   6       81.92       79.77     11.38 o 
 -14   3   6        9.46        2.37      7.91 o 
 -13   3   6       37.09       32.62      8.70 o 
 -12   3   6       36.38       34.43      6.54 o 
 -11   3   6      780.02      844.71     19.89 o 
 -10   3   6      898.71      941.71     19.84 o 
  -9   3   6      363.39      351.46     11.68 o 
  -8   3   6       88.71       89.63      5.83 o 
  -7   3   6       24.45       32.71      4.86 o 
  -6   3   6     1030.48     1033.53     25.41 o 
  -5   3   6      202.61      203.64      9.96 o 
  -4   3   6       37.01       33.13      5.49 o 
  -3   3   6      953.17     1053.12     23.35 o 
  -2   3   6     1695.58     1794.93     29.72 o 
  -1   3   6      808.49      787.42     14.32 o 
   0   3   6      135.70      127.47      5.08 o 
   1   3   6        4.80       10.99      3.89 o 
   2   3   6       32.07       32.69      8.24 o 
   3   3   6        6.72        5.01      1.89 o 
   4   3   6      158.44      148.48      4.94 o 
   5   3   6       50.72       53.22      6.52 o 
   6   3   6      538.67      516.70     10.67 o 
   7   3   6      708.30      723.60     19.57 o 
   8   3   6       31.59       30.44      4.11 o 
   9   3   6      539.13      564.57     14.45 o 
  10   3   6      347.60      360.46     11.43 o 
  11   3   6        4.29        3.73      6.87 o 
  12   3   6       96.84       91.59      8.93 o 
  13   3   6       92.38      101.00     10.16 o 
  14   3   6       64.65       69.45     13.74 o 
 -15   4   6        2.82       -2.12      7.74 o 
 -14   4   6       44.62       48.37      9.02 o 
 -13   4   6       27.12       15.88      8.09 o 
 -12   4   6       18.96        9.96      9.65 o 
 -11   4   6      298.63      327.93     13.83 o 
 -10   4   6      344.77      331.89     23.01 o 
  -9   4   6      164.42      153.37      9.65 o 
  -8   4   6       11.93       14.01      5.71 o 
  -7   4   6        2.52       -5.44      5.44 o 
  -6   4   6       16.13        8.77      5.08 o 
  -5   4   6      310.06      321.02     19.92 o 
  -4   4   6     1149.89     1144.53     37.43 o 
  -3   4   6     1528.08     1587.93     27.56 o 
  -2   4   6      529.95      532.87     25.07 o 
  -1   4   6      288.56      309.70     23.01 o 
   0   4   6      196.73      216.32     28.85 o 
   1   4   6       52.82       42.66      7.55 o 
   2   4   6      335.77      320.90     20.26 o 
   3   4   6      144.77      145.53      5.53 o 
   4   4   6      193.90      168.58      6.30 o 
   5   4   6      177.85      172.37     12.02 o 
   6   4   6      101.87      100.11      6.59 o 
   7   4   6        9.50       11.41      6.87 o 
   8   4   6        9.96        9.01      5.77 o 
   9   4   6       65.62       43.43      8.93 o 
  10   4   6      150.22      139.17     11.89 o 
  11   4   6       58.17       57.72      9.71 o 
  12   4   6      121.52      142.06     15.11 o 
 -11   5   6       10.24        8.44      8.24 o 
 -10   5   6      256.78      227.67     13.83 o 
  -9   5   6       61.32       46.85     14.08 o 
  -8   5   6        8.81       13.21      7.59 o 
  -7   5   6      146.13      117.09     19.23 o 
  -6   5   6        3.00        1.18      6.08 o 
  -5   5   6      160.11      188.40     12.11 o 
  -4   5   6      339.48      338.57     16.26 o 
  -3   5   6       16.84        6.87     10.99 o 
  -2   5   6       17.58       16.54      8.97 o 
   0   5   6      199.73      197.69     11.83 o 
   1   5   6     1383.02     1477.87     32.71 o 
   2   5   6     1924.67     2057.07     46.03 o 
   3   5   6        1.19        3.09     26.44 o 
   4   5   6        5.78       14.03     10.65 o 
   5   5   6       97.86       89.88     11.53 o 
   6   5   6      327.71      343.34     16.13 o 
   7   5   6      266.58      287.88     16.49 o 
   8   5   6      192.92      228.70     17.51 o 
 -19   1   7        0.85        9.35     10.16 o 
 -18   1   7      288.96      258.15     16.75 o 
 -17   1   7        0.93       -0.86      7.52 o 
 -16   1   7      413.77      414.35     19.63 o 
 -15   1   7        0.15       -6.93      6.93 o 
 -14   1   7     1451.60     1500.28     45.44 o 
 -13   1   7      743.70      726.30     17.19 o 
 -12   1   7       26.27       23.56      6.26 o 
 -11   1   7      735.35      697.38     20.43 o 
 -10   1   7      286.22      291.90      8.74 o 
  -9   1   7      743.97      740.30     14.18 o 
  -8   1   7       12.36       12.02      3.40 o 
  -7   1   7        1.11       -0.56      2.64 o 
  -6   1   7       66.46       69.06      4.81 o 
  -5   1   7      657.88      625.57     10.16 o 
  -3   1   7     1572.51     1539.31     21.02 o 
  -2   1   7     3300.38     3361.04     40.86 o 
  -1   1   7      201.22      188.82      4.29 o 
   0   1   7      197.41      212.24      4.11 o 
   1   1   7      486.93      459.45      6.06 o 
   2   1   7     1019.69      968.68     11.83 o 
   3   1   7     2193.43     2270.17     37.77 o 
   4   1   7      148.92      142.61      3.78 o 
   5   1   7       41.20       44.65      1.94 o 
   6   1   7     1746.58     1779.73     35.03 o 
   7   1   7      403.24      416.66      7.28 o 
   8   1   7        0.19        1.72      1.94 o 
   9   1   7        0.02        0.00      4.12 o 
  10   1   7      197.33      189.62      5.34 o 
  11   1   7      778.82      799.12     25.41 o 
  12   1   7       70.78       61.26      4.78 o 
  13   1   7        2.59        4.81      4.86 o 
  14   1   7        3.38        9.78      8.51 o 
  15   1   7      233.50      221.68     24.72 o 
  16   1   7      157.86      166.65     27.47 o 
 -18   2   7       76.12       64.09     12.70 o 
 -17   2   7       13.27        3.43     18.89 o 
 -16   2   7        4.95        8.78      9.19 o 
 -15   2   7     1135.56     1135.83     42.92 o 
 -14   2   7      273.22      272.31     34.00 o 
 -13   2   7       35.37       21.68      5.15 o 
 -12   2   7       32.51       37.92      4.44 o 
 -11   2   7      282.90      313.12     11.33 o 
 -10   2   7     1263.01     1319.96     31.59 o 
  -9   2   7      750.56      746.35     15.05 o 
  -8   2   7       88.56       84.51      7.21 o 
  -7   2   7      311.35      270.00      6.80 o 
  -6   2   7      983.62     1005.66     15.78 o 
  -5   2   7       33.65       42.78      3.30 o 
  -4   2   7     1013.91     1011.48     14.81 o 
  -2   2   7     1545.86     1629.17     22.28 o 
   0   2   7     2141.89     2267.78     30.00 o 
   1   2   7       53.25       51.55      2.91 o 
   2   2   7       12.54       13.19      2.43 o 
   3   2   7       71.83       80.85      3.13 o 
   4   2   7      202.02      197.77      5.49 o 
   5   2   7      527.82      571.30      8.41 o 
   6   2   7     1490.19     1572.98     34.00 o 
   7   2   7      590.99      618.75     10.65 o 
   8   2   7       16.47       19.15      3.13 o 
   9   2   7       70.23       66.71      4.11 o 
  10   2   7        9.76        8.93      3.40 o 
  11   2   7      107.55       85.57      5.34 o 
  12   2   7      213.81      187.26     10.55 o 
  13   2   7      253.60      286.54     11.62 o 
  14   2   7      104.61      107.02      9.68 o 
  15   2   7       79.20       71.35     10.65 o 
 -17   3   7       80.42       96.87     11.71 o 
 -16   3   7       48.49       55.96      9.89 o 
 -15   3   7       65.23       72.80      8.58 o 
 -14   3   7      377.60      351.85     18.20 o 
 -13   3   7        5.93       14.94      7.59 o 
 -12   3   7        1.80        5.55      5.77 o 
 -11   3   7      268.70      270.19     10.16 o 
 -10   3   7      101.34       78.28      6.75 o 
  -9   3   7        0.73       -3.56      4.11 o 
  -8   3   7      262.12      259.49      8.00 o 
  -7   3   7     3050.00     3138.36     53.29 o 
  -6   3   7     1228.59     1205.25     21.37 o 
  -5   3   7       22.34       18.89      4.86 o 
  -4   3   7      309.11      288.03      9.89 o 
  -3   3   7      114.62      127.20      6.06 o 
  -2   3   7      424.43      433.52     10.20 o 
  -1   3   7     1094.18     1162.86     48.76 o 
   0   3   7       19.40       20.23      4.11 o 
   1   3   7      775.35      770.06     14.27 o 
   2   3   7      748.37      760.64     26.10 o 
   3   3   7      126.64      129.08      5.77 o 
   4   3   7     1726.81     1783.97     26.62 o 
   5   3   7      479.18      471.19     16.48 o 
   6   3   7      308.49      325.82      8.90 o 
   7   3   7      201.93      194.96      6.93 o 
   8   3   7     1234.60     1264.36     26.62 o 
   9   3   7       17.25       14.82      4.94 o 
  10   3   7      935.67      977.92     24.27 o 
  11   3   7        8.48       12.36      6.26 o 
  12   3   7      100.18      109.70     10.65 o 
  13   3   7       13.48        7.64     14.08 o 
  14   3   7      483.59      535.55     28.60 o 
 -14   4   7        0.74       -3.64      8.24 o 
 -13   4   7      281.54      273.12     15.45 o 
 -12   4   7      124.64      115.24     10.16 o 
 -11   4   7       13.64       14.42     10.65 o 
 -10   4   7       46.30       52.80     18.20 o 
  -9   4   7      245.22      226.40     11.31 o 
  -8   4   7      102.03      123.99      9.96 o 
  -7   4   7      473.14      498.52     48.76 o 
  -6   4   7      107.49       92.32      6.34 o 
  -5   4   7        0.69        4.62      3.86 o 
  -4   4   7      262.71      261.24     10.43 o 
  -3   4   7      309.18      299.54     10.68 o 
  -2   4   7     1179.34     1193.73     25.46 o 
  -1   4   7       39.76       40.57      6.31 o 
   0   4   7      118.59      130.21      7.52 o 
   1   4   7        4.42        9.96      6.31 o 
   2   4   7       42.51       39.57      5.34 o 
   3   4   7      197.46      200.97     12.71 o 
   4   4   7      150.78      135.80      7.90 o 
   5   4   7      447.61      417.77     19.23 o 
   6   4   7      566.19      593.54     31.94 o 
   7   4   7       87.27       88.91     27.13 o 
   8   4   7      107.12      103.54      9.95 o 
   9   4   7      129.50      125.13     14.52 o 
  10   4   7      227.70      241.79     18.89 o 
  11   4   7       34.26       46.55     12.36 o 
 -10   5   7       48.25       77.37     13.39 o 
  -9   5   7       58.11       44.72     16.48 o 
  -8   5   7       14.06       11.22     21.98 o 
  -7   5   7        0.98        0.26     10.43 o 
  -6   5   7      107.38      125.00     12.02 o 
  -5   5   7       21.19       19.23     25.75 o 
  -4   5   7       37.35       45.23     12.14 o 
  -3   5   7       76.90       57.40     10.68 o 
  -2   5   7       10.61        5.61      8.97 o 
  -1   5   7        9.26        8.71      7.52 o 
   0   5   7        1.40        1.37     10.30 o 
   1   5   7       14.22       15.19      8.58 o 
   2   5   7        0.61       -9.03      9.57 o 
   3   5   7       15.26        4.88      9.19 o 
   4   5   7       14.67       14.32     10.30 o 
   5   5   7        7.38        7.18     23.35 o 
   6   5   7       22.38       11.31     10.99 o 
   7   5   7        7.70       15.95     14.08 o 
 -19   0   8      136.47      110.57     16.48 o 
 -18   0   8      358.91      304.94     23.35 o 
 -17   0   8      500.95      550.81     29.53 o 
 -16   0   8       48.74       88.60     24.04 o 
 -15   0   8      448.86      434.74     32.97 o 
 -14   0   8      331.22      297.38     26.10 o 
 -13   0   8     1400.35     1448.45     56.32 o 
 -12   0   8     2146.81     2104.33     76.23 o 
 -11   0   8       10.49       10.30      6.18 o 
 -10   0   8      315.49      313.18     13.05 o 
  -9   0   8     1937.30     2060.38     47.39 o 
  -8   0   8      640.52      660.70     15.80 o 
  -7   0   8     3307.60     3326.83     57.00 o 
  -6   0   8     2281.38     2138.67     37.77 o 
  -5   0   8     1121.95     1193.65     21.98 o 
  -4   0   8       40.67       38.46      3.43 o 
  -3   0   8     3840.58     3741.65     63.18 o 
  -2   0   8     4260.50     3993.70     83.79 o 
  -1   0   8     3415.16     3395.51     54.26 o 
   0   0   8     2184.65     2225.21     33.65 o 
   1   0   8       19.67       21.98      6.87 o 
   2   0   8       59.10       65.93      8.24 o 
   3   0   8       13.20       13.05      6.18 o 
   4   0   8        1.19        7.55      8.24 o 
   5   0   8      317.20      302.88     17.17 o 
   6   0   8     1119.45     1116.73     17.86 o 
   7   0   8       22.66       16.48      2.06 o 
   8   0   8     1235.59     1314.52     25.41 o 
   9   0   8     2291.20     2322.73     41.89 o 
  10   0   8      190.82      201.23      6.87 o 
  11   0   8      327.84      299.44     10.30 o 
  12   0   8      640.47      618.11     22.66 o 
  13   0   8      313.21      394.91     19.23 o 
  14   0   8      132.94      122.94     12.36 o 
  15   0   8       63.10       73.49     11.68 o 
  16   0   8       11.54        4.81      9.62 o 
 -19   1   8      126.27      127.85     23.69 o 
 -18   1   8       12.97        9.67     11.34 o 
 -17   1   8        0.02      -11.17     11.17 o 
 -16   1   8        6.64       30.25     11.31 o 
 -15   1   8      370.25      404.68     56.66 o 
 -14   1   8      629.29      724.47     30.91 o 
 -13   1   8      949.33      952.25     35.03 o 
 -12   1   8       62.42       53.98     10.65 o 
 -11   1   8      702.99      702.41     17.11 o 
 -10   1   8      882.35      861.96     19.94 o 
  -9   1   8       11.43       10.38      4.06 o 
  -8   1   8       50.21       58.56      4.57 o 
  -7   1   8      105.42      102.51      5.30 o 
  -6   1   8     2126.42     2216.43     34.28 o 
  -5   1   8      615.75      598.59     10.37 o 
  -4   1   8      188.85      190.58      5.15 o 
  -3   1   8     2355.73     2413.02     33.14 o 
  -2   1   8      163.55      156.59      3.89 o 
  -1   1   8        1.31       -1.37      2.06 o 
   0   1   8        7.17       11.03      2.75 o 
   1   1   8     2019.45     1992.71     35.37 o 
   2   1   8      431.16      427.63     18.54 o 
   3   1   8       54.42       62.96      9.27 o 
   4   1   8      312.47      305.38      7.09 o 
   5   1   8      163.86      170.81      3.13 o 
   6   1   8      171.72      178.93      7.90 o 
   7   1   8        4.67        7.25      3.43 o 
   8   1   8      163.18      157.28      4.29 o 
   9   1   8      999.70     1049.52     16.62 o 
  10   1   8     2268.58     2294.47     34.60 o 
  11   1   8      229.31      214.83      6.54 o 
  12   1   8        7.64       -3.24     17.86 o 
  13   1   8        4.99        2.98     14.08 o 
  14   1   8        0.59       -8.21      8.21 o 
  15   1   8        5.52       -8.24      8.24 o 
 -18   2   8       98.71       96.71     13.68 o 
 -17   2   8        0.35        1.92     12.08 o 
 -16   2   8      271.27      287.13     16.75 o 
 -15   2   8      169.00      175.55     12.11 o 
 -14   2   8        3.67       14.18     15.80 o 
 -13   2   8        0.13        8.93      7.24 o 
 -12   2   8      480.69      451.92     11.22 o 
 -11   2   8      281.28      264.88     12.71 o 
 -10   2   8      253.89      278.90     12.71 o 
  -9   2   8      645.59      692.07     16.49 o 
  -8   2   8     1285.08     1321.06     24.84 o 
  -7   2   8       69.20       77.04      4.81 o 
  -6   2   8      106.75       99.60      4.37 o 
  -5   2   8      625.63      665.98     12.32 o 
  -4   2   8       73.05       89.25      7.21 o 
  -3   2   8      271.43      264.85      5.44 o 
  -1   2   8      270.89      272.67      6.31 o 
   0   2   8      217.05      237.94     14.42 o 
   1   2   8      213.83      210.69      7.21 o 
   2   2   8       27.20       24.94      2.29 o 
   3   2   8      223.37      227.13      4.59 o 
   4   2   8      251.30      263.85     12.36 o 
   5   2   8     4831.15     5101.51     59.73 o 
   6   2   8     1308.01     1332.63     18.44 o 
   7   2   8       22.75       17.22      4.46 o 
   8   2   8       62.14       49.33      5.49 o 
   9   2   8      111.45       94.75      4.59 o 
  10   2   8        2.00        1.85      3.13 o 
  11   2   8        8.65       15.80      5.49 o 
  12   2   8      179.86      172.30      9.46 o 
  13   2   8       33.71       35.34      7.52 o 
  14   2   8       97.66       89.07     19.57 o 
 -16   3   8       11.92       16.07     24.72 o 
 -15   3   8        3.11        1.11      8.90 o 
 -14   3   8       53.06       31.88     15.11 o 
 -13   3   8        3.83       13.72     13.74 o 
 -12   3   8       15.44       17.26      5.15 o 
 -11   3   8       64.56       61.58     12.71 o 
 -10   3   8       59.84       56.91      6.06 o 
  -9   3   8       14.78       10.95      4.59 o 
  -8   3   8       81.64       66.55      5.44 o 
  -7   3   8      885.34      915.41     19.45 o 
  -6   3   8      311.71      296.20      9.39 o 
  -5   3   8       39.07       43.86      5.08 o 
  -4   3   8       16.11        6.52      4.78 o 
  -3   3   8      174.25      188.06      6.93 o 
  -2   3   8      150.24      156.30      6.44 o 
  -1   3   8      494.83      494.91     24.04 o 
   0   3   8      158.35      132.80     11.33 o 
   1   3   8        0.11        5.09      4.11 o 
   2   3   8       71.32       67.00      5.08 o 
   3   3   8       93.24       94.72      7.55 o 
   4   3   8       19.15       11.54      4.46 o 
   5   3   8        3.40        5.49      5.49 o 
   6   3   8      221.37      198.98      6.59 o 
   7   3   8      639.48      559.65     13.86 o 
   8   3   8       13.31       12.66      3.79 o 
   9   3   8       19.85       25.92     11.33 o 
  10   3   8       35.77       36.05      9.96 o 
  11   3   8       40.73       24.85      8.00 o 
  12   3   8        9.72       15.71     12.71 o 
  13   3   8        5.86        8.78     11.33 o 
 -13   4   8        4.46       -3.62      7.16 o 
 -12   4   8       21.07       12.74      7.16 o 
 -11   4   8       26.06       25.60      9.62 o 
 -10   4   8        0.19       -2.08      6.97 o 
  -9   4   8        2.16       -4.38      6.08 o 
  -8   4   8       12.21        5.96      5.39 o 
  -7   4   8      321.68      311.10     22.66 o 
  -6   4   8        4.82       18.54      8.26 o 
  -5   4   8      543.24      545.18     16.71 o 
  -4   4   8      188.86      178.86      8.97 o 
  -3   4   8      127.60      122.95      7.52 o 
  -2   4   8      137.94      118.88     11.33 o 
  -1   4   8      202.91      219.77     10.16 o 
   0   4   8      354.95      320.27     10.92 o 
   1   4   8      520.66      512.42     23.69 o 
   3   4   8       73.60       74.87      6.80 o 
   4   4   8      146.81      138.63     11.33 o 
   5   4   8       28.93       30.82      6.26 o 
   6   4   8       10.43       13.63      7.52 o 
   7   4   8       47.83       37.90      8.97 o 
   8   4   8       72.18       65.08     10.43 o 
   9   4   8       26.75        3.62     10.92 o 
  10   4   8      162.67      192.98     27.13 o 
  -9   5   8       79.90       61.54     16.33 o 
  -8   5   8      170.70      168.68     23.35 o 
  -7   5   8      106.41       99.41     15.80 o 
  -6   5   8      159.78      165.40     14.17 o 
  -5   5   8        2.96       13.17      8.49 o 
  -4   5   8      223.07      224.21     16.14 o 
  -3   5   8      171.07      141.81     16.83 o 
  -2   5   8       82.61       84.09     13.74 o 
  -1   5   8        1.08        7.90      8.74 o 
   0   5   8       69.69       68.44      9.68 o 
   1   5   8       94.10       65.53     11.04 o 
   2   5   8      529.81      518.08     21.51 o 
   3   5   8       93.00       93.65     10.65 o 
   4   5   8       48.79       65.95     11.89 o 
   5   5   8      237.34      256.34     30.91 o 
 -18   1   9       56.37       55.43     14.77 o 
 -17   1   9        5.14        4.84     17.17 o 
 -16   1   9      287.51      293.77     19.63 o 
 -15   1   9      371.77      388.92     20.93 o 
 -14   1   9       14.16       10.30     13.05 o 
 -13   1   9      193.39      172.90     10.67 o 
 -12   1   9       30.00       28.58      4.81 o 
 -11   1   9     2295.09     2345.71     38.91 o 
 -10   1   9     1630.67     1634.71     31.10 o 
  -9   1   9       53.84       39.54      5.92 o 
  -8   1   9      264.95      293.73     14.77 o 
  -7   1   9      794.52      806.79     40.86 o 
  -6   1   9      980.54     1033.34     17.88 o 
  -3   1   9        0.05        1.75      2.39 o 
  -2   1   9      297.77      317.09      8.58 o 
  -1   1   9        1.92        3.09      1.77 o 
   0   1   9      249.06      244.89      4.57 o 
   1   1   9      572.74      582.05     10.80 o 
   2   1   9       43.18       49.05      5.49 o 
   3   1   9     1048.34     1115.84     18.89 o 
   4   1   9        4.83        5.36      2.75 o 
   5   1   9      584.02      589.63     11.34 o 
   6   1   9        8.47       12.71      2.43 o 
   7   1   9      122.72      124.59      3.69 o 
   8   1   9      116.84      112.94      5.49 o 
   9   1   9       71.02       73.51      3.40 o 
  10   1   9       31.22       20.49      3.13 o 
  11   1   9       18.02       19.92      5.34 o 
  12   1   9      106.62      118.50     10.99 o 
  13   1   9       71.02       88.60     22.32 o 
  14   1   9        9.06        7.30      7.07 o 
 -17   2   9      217.04      245.16     26.46 o 
 -16   2   9       17.42        4.85     14.18 o 
 -15   2   9      414.29      444.20     22.74 o 
 -14   2   9      176.73      193.68     19.23 o 
 -13   2   9       86.14       76.43     19.57 o 
 -12   2   9       46.35       42.78      6.59 o 
 -11   2   9       11.37        9.54      6.87 o 
 -10   2   9      188.53      195.83     26.10 o 
  -9   2   9     2563.63     2702.74     48.42 o 
  -8   2   9      343.39      335.91     13.39 o 
  -7   2   9       16.04       11.60      4.29 o 
  -6   2   9       60.57       56.03      3.89 o 
  -5   2   9        4.37        7.73      3.09 o 
  -4   2   9      885.56      888.00     14.27 o 
  -3   2   9      230.82      243.25      5.57 o 
  -2   2   9      322.64      337.27      9.27 o 
  -1   2   9      550.24      545.93     10.43 o 
   0   2   9      188.85      194.88      5.08 o 
   1   2   9     1725.48     1769.54     27.39 o 
   2   2   9     1458.61     1562.49     23.01 o 
   3   2   9       20.27       26.08      4.46 o 
   4   2   9       56.86       59.88      2.64 o 
   5   2   9      956.84      985.30     21.98 o 
   6   2   9     1280.01     1328.16     25.07 o 
   7   2   9       77.94       76.23      4.29 o 
   8   2   9       65.77       58.51      3.79 o 
   9   2   9       40.70       42.73      4.81 o 
  10   2   9       36.68       37.90      6.54 o 
  11   2   9      109.09      105.19      9.96 o 
  12   2   9      199.91      225.57     11.62 o 
  13   2   9       74.15       80.61     11.33 o 
 -16   3   9       76.24       60.61     23.69 o 
 -15   3   9        2.44       -5.92      8.74 o 
 -14   3   9      156.32      157.05     12.54 o 
 -13   3   9      253.65      254.63     23.35 o 
 -12   3   9        1.00        5.24      8.49 o 
 -11   3   9        0.80       -3.76      5.44 o 
 -10   3   9      106.97       97.04      6.93 o 
  -9   3   9       13.01       10.16      4.57 o 
  -8   3   9      169.08      173.89      7.24 o 
  -7   3   9      102.29       97.53      5.77 o 
  -6   3   9       82.31       72.29      9.27 o 
  -5   3   9      854.13      846.92     18.77 o 
  -4   3   9      161.24      143.00      6.93 o 
  -3   3   9     1604.08     1575.63     34.34 o 
  -2   3   9      297.14      313.55     17.17 o 
  -1   3   9      559.18      538.48     12.38 o 
   0   3   9        3.16        0.34      4.37 o 
   1   3   9      153.68      149.48      6.06 o 
   2   3   9      635.06      663.67     15.94 o 
   3   3   9      334.21      320.09     13.74 o 
   4   3   9       41.87       34.70      4.11 o 
   5   3   9      947.64      961.75     34.00 o 
   6   3   9      113.56      119.85      8.93 o 
   7   3   9      155.93      158.01     34.34 o 
   8   3   9       10.32       25.73      7.37 o 
   9   3   9      377.81      414.10     27.13 o 
  10   3   9      582.55      596.32     36.06 o 
  11   3   9        1.30        9.16     14.08 o 
  12   3   9       95.10      137.82     13.39 o 
 -13   4   9        4.49       21.74     10.40 o 
 -12   4   9      105.64       81.71      8.83 o 
 -11   4   9       85.42       87.69     21.98 o 
 -10   4   9       13.11        2.04      8.49 o 
  -9   4   9       91.90      107.36     12.14 o 
  -8   4   9       93.87       59.96      9.62 o 
  -7   4   9      666.43      715.18     21.95 o 
  -6   4   9       69.64       72.29      9.68 o 
  -5   4   9        0.04       -1.27      6.26 o 
  -4   4   9       15.77       10.35      6.26 o 
  -3   4   9      374.93      372.68     12.86 o 
  -2   4   9      791.42      785.57     45.33 o 
  -1   4   9      204.02      179.98      8.97 o 
   0   4   9       30.95       40.56      6.06 o 
   1   4   9        6.48       -0.75      5.28 o 
   2   4   9       38.05       28.89      6.44 o 
   3   4   9       27.71       25.33      7.59 o 
   4   4   9      641.01      658.42     27.57 o 
   5   4   9       28.89       25.52      7.24 o 
   6   4   9        3.51       -4.01     10.99 o 
   7   4   9        4.25        6.37      9.24 o 
   8   4   9      193.43      171.94     14.17 o 
   9   4   9      989.33     1093.85     44.35 o 
  -7   5   9       22.89       16.83      9.23 o 
  -6   5   9        1.37       16.14     13.39 o 
  -5   5   9      132.95      106.90     11.66 o 
  -4   5   9        6.62       16.35     10.16 o 
  -3   5   9      153.78      179.16     15.68 o 
  -2   5   9       17.35       27.01     10.30 o 
  -1   5   9        2.09       -2.98     12.17 o 
   0   5   9       52.92       43.23      8.70 o 
   1   5   9        0.08       -9.24      9.24 o 
   2   5   9        0.38       14.85     12.21 o 
 -18   0  10        0.01      -13.74     26.10 o 
 -17   0  10       63.38       78.29     15.11 o 
 -16   0  10        5.51       -4.12     15.80 o 
 -15   0  10       61.57       56.32     13.05 o 
 -14   0  10      921.87      946.40     41.21 o 
 -13   0  10        0.08       11.68     10.30 o 
 -12   0  10      274.27      291.89     16.48 o 
 -11   0  10     1594.82     1625.64     40.52 o 
 -10   0  10       18.47        7.55      5.49 o 
  -9   0  10     3410.52     3504.02     63.87 o 
  -8   0  10      366.12      370.87     10.30 o 
  -7   0  10      476.63      463.59     11.68 o 
  -6   0  10     2294.75     2381.11     55.63 o 
  -5   0  10       87.02       87.91      4.81 o 
  -4   0  10      504.23      501.36     11.68 o 
  -2   0  10       76.71       72.80      3.43 o 
  -1   0  10      629.33      628.42     11.68 o 
   0   0  10       76.59       64.56     13.05 o 
   1   0  10      702.47      718.39     28.16 o 
   2   0  10      652.25      612.62     27.47 o 
   3   0  10      384.46      362.63     19.23 o 
   4   0  10      909.79      864.67     35.03 o 
   5   0  10     2493.13     2459.41     90.66 o 
   6   0  10      323.96      316.61     19.92 o 
   7   0  10      427.94      467.02     25.41 o 
   8   0  10       28.48        4.81     12.36 o 
   9   0  10     1094.07     1076.89     24.04 o 
  10   0  10      330.80      289.83     12.36 o 
  11   0  10       26.89       37.09      6.18 o 
  12   0  10       12.08        8.93      6.18 o 
  13   0  10      109.88       79.67     10.30 o 
  14   0  10      515.63      439.55     24.04 o 
 -18   1  10      449.49      486.54     29.32 o 
 -17   1  10       25.63       25.43     11.04 o 
 -16   1  10       54.12       56.96     11.54 o 
 -15   1  10      114.28      133.76     14.56 o 
 -14   1  10      241.19      269.62     17.47 o 
 -13   1  10      135.07      111.30      6.86 o 
 -12   1  10       23.04       25.76      4.15 o 
 -11   1  10       36.31       18.27      7.21 o 
 -10   1  10      459.65      445.59     18.54 o 
  -9   1  10      254.02      260.99      9.39 o 
  -8   1  10      664.31      680.30     18.68 o 
  -7   1  10     2251.42     2295.59     75.89 o 
  -6   1  10      282.19      251.52      8.00 o 
  -5   1  10      196.28      220.74      6.97 o 
  -4   1  10       89.12       82.54      4.15 o 
  -3   1  10      324.97      334.37      8.51 o 
  -2   1  10        0.47        0.32      7.21 o 
  -1   1  10      119.79      125.42      3.43 o 
   0   1  10      668.06      656.63     13.85 o 
   1   1  10       22.92       27.14      3.43 o 
   2   1  10      603.62      629.74     10.65 o 
   3   1  10     2222.76     2314.54     30.84 o 
   4   1  10       49.09       52.21      2.43 o 
   5   1  10       75.35       73.61      5.84 o 
   6   1  10      541.60      486.40     10.37 o 
   7   1  10        3.74        3.00      2.75 o 
   8   1  10      407.95      408.03     35.03 o 
   9   1  10        7.26        1.87      3.43 o 
  10   1  10       30.39       16.66      4.12 o 
  11   1  10       11.96        8.88      5.64 o 
  12   1  10       27.88       27.05      6.54 o 
  13   1  10      305.43      207.39     38.46 o 
 -17   2  10        5.01        8.97     12.99 o 
 -16   2  10       34.17       28.43     11.88 o 
 -15   2  10       20.24       14.51     18.20 o 
 -14   2  10        1.99       -3.23      9.68 o 
 -13   2  10       15.87       26.39      8.89 o 
 -12   2  10      141.18      125.76      8.71 o 
 -11   2  10      105.00       93.66      7.37 o 
 -10   2  10       51.14       56.76      6.06 o 
  -9   2  10       38.97       40.81      4.78 o 
  -8   2  10      110.88      121.46      6.26 o 
  -7   2  10      281.01      291.99     19.92 o 
  -6   2  10       84.62       68.45      4.81 o 
  -5   2  10      585.34      577.51     16.14 o 
  -4   2  10        4.98        0.96      2.29 o 
  -3   2  10       64.03       59.19      8.58 o 
  -2   2  10        6.60        8.93      2.91 o 
  -1   2  10        4.08        3.09      3.78 o 
   0   2  10     1517.65     1552.44     25.66 o 
   1   2  10      930.91      977.84     13.57 o 
   2   2  10      125.90      135.75      5.15 o 
   3   2  10      228.61      223.52      4.94 o 
   4   2  10      352.46      342.54      6.44 o 
   5   2  10       57.29       56.84      7.55 o 
   6   2  10        9.39        3.65      5.49 o 
   7   2  10      350.28      347.59     20.60 o 
   8   2  10        1.33        0.53      3.43 o 
   9   2  10        2.77        2.92      4.12 o 
  10   2  10      198.83      201.59     24.72 o 
  11   2  10      198.65      186.66     19.23 o 
  12   2  10       42.84       32.71     10.99 o 
 -15   3  10       63.83       87.01     17.86 o 
 -14   3  10      145.33      144.18     15.05 o 
 -13   3  10       45.33       45.72      9.23 o 
 -12   3  10       61.90       54.89     20.26 o 
 -11   3  10       60.41       61.54      8.97 o 
 -10   3  10      388.58      347.34     17.51 o 
  -9   3  10        9.87        9.96      6.75 o 
  -8   3  10       12.49       12.98      8.58 o 
  -7   3  10       85.01       68.31      6.06 o 
  -6   3  10      104.81       98.90      6.75 o 
  -5   3  10       12.79        2.13      8.24 o 
  -4   3  10        0.74       -2.29      4.29 o 
  -3   3  10      629.89      624.12     16.22 o 
  -2   3  10     1437.73     1402.74     52.54 o 
  -1   3  10      669.79      672.44     16.62 o 
   0   3  10       16.14       22.11      4.11 o 
   1   3  10      194.02      184.30      9.96 o 
   2   3  10       30.39       28.39      4.11 o 
   3   3  10       29.87       30.91      4.11 o 
   4   3  10        1.15        3.48     13.39 o 
   5   3  10      223.65      210.27     15.45 o 
   6   3  10       45.67       41.77      7.42 o 
   7   3  10       11.13       21.93      7.90 o 
   8   3  10      117.57      127.45     11.68 o 
   9   3  10       14.31       16.39      7.42 o 
  10   3  10        6.72      -13.74     13.74 o 
 -12   4  10       61.38       62.83     11.14 o 
 -11   4  10       23.11       18.50     10.43 o 
 -10   4  10        0.26       14.77     10.65 o 
  -9   4  10       20.27       28.02      8.49 o 
  -8   4  10       39.66       21.46     15.45 o 
  -7   4  10      121.93      138.08     11.17 o 
  -6   4  10      218.36      221.87     12.63 o 
  -5   4  10        5.70        6.74     13.05 o 
  -4   4  10      321.72      313.02     14.54 o 
  -3   4  10        4.15       -2.75      6.31 o 
  -2   4  10       82.82       85.52      7.77 o 
  -1   4  10      459.35      403.16     22.66 o 
   0   4  10        9.26       10.30     15.45 o 
   1   4  10       32.58       18.54      7.55 o 
   2   4  10        2.34        5.29      7.59 o 
   3   4  10        7.53        6.94      8.58 o 
   4   4  10      102.25       97.46     20.60 o 
   5   4  10      184.75      196.73     16.14 o 
   6   4  10      106.28      138.17     13.30 o 
   7   4  10      362.22      375.06     26.44 o 
  -3   5  10       99.15       95.22     12.37 o 
  -2   5  10       66.00       77.40     15.37 o 
 -17   1  11       27.82       21.04     14.42 o 
 -16   1  11       59.79       69.90     11.88 o 
 -15   1  11       55.64       39.48     11.38 o 
 -14   1  11       70.32       69.88     12.27 o 
 -13   1  11        1.16        7.95      6.59 o 
 -12   1  11      160.63      139.50      7.72 o 
 -11   1  11      280.28      263.06     18.20 o 
 -10   1  11     1285.61     1332.38     55.97 o 
  -9   1  11      365.11      386.48     24.04 o 
  -8   1  11       73.84       60.80      5.34 o 
  -7   1  11      163.75      142.88      5.83 o 
  -6   1  11      753.23      729.76     19.57 o 
  -5   1  11     1143.26     1204.34     21.63 o 
  -4   1  11      489.07      520.24     12.31 o 
  -3   1  11       34.09       33.64      8.24 o 
  -2   1  11        3.40        6.62      2.64 o 
  -1   1  11       21.68       26.80      1.46 o 
   0   1  11       98.96       94.49      3.94 o 
   1   1  11      860.66      867.24     14.98 o 
   2   1  11      756.05      798.40     12.87 o 
   3   1  11      368.75      372.29     17.17 o 
   5   1  11      378.15      418.86     15.94 o 
   6   1  11      653.13      645.64     21.35 o 
   7   1  11      453.86      454.74     17.97 o 
   8   1  11        0.06       -2.01      5.84 o 
   9   1  11       61.79       57.59     10.85 o 
  10   1  11        8.57        8.56      8.90 o 
  11   1  11      429.20      467.88     24.57 o 
  12   1  11       78.47       16.83     20.26 o 
 -16   2  11      255.11      262.55     19.31 o 
 -15   2  11        1.47       16.61     10.39 o 
 -14   2  11      214.75      208.06     26.10 o 
 -13   2  11       34.06       23.34     23.69 o 
 -12   2  11       22.90        8.65      8.00 o 
 -11   2  11      542.77      525.23     51.17 o 
 -10   2  11       24.69       23.49     10.99 o 
  -9   2  11      220.12      191.79     10.07 o 
  -8   2  11      151.53      150.11      7.24 o 
  -7   2  11        9.25        5.91      3.43 o 
  -6   2  11     1467.27     1454.65     27.05 o 
  -5   2  11      671.54      688.32     13.83 o 
  -4   2  11        3.02        3.38      2.79 o 
  -3   2  11      418.55      414.17      7.37 o 
  -2   2  11       48.87       42.31      1.84 o 
  -1   2  11      203.22      212.66      6.26 o 
   0   2  11      594.14      630.64     11.71 o 
   1   2  11      133.28      136.57      3.30 o 
   2   2  11     1203.98     1244.92     17.72 o 
   3   2  11       28.09       23.57      3.30 o 
   4   2  11      716.46      692.38     27.82 o 
   5   2  11        4.43        9.57      3.62 o 
   6   2  11      224.66      253.33     16.14 o 
   7   2  11      235.59      284.16     13.08 o 
   8   2  11       27.26       28.80      6.59 o 
   9   2  11       62.11       73.91      8.00 o 
  10   2  11      119.13      117.44     12.36 o 
  11   2  11        2.35        0.69     19.92 o 
 -14   3  11      121.47      108.10     16.83 o 
 -13   3  11       31.52        6.48     11.14 o 
 -12   3  11      213.32      208.15     14.81 o 
 -11   3  11       30.82       33.93      8.97 o 
 -10   3  11      840.07      857.37     29.38 o 
  -9   3  11      122.12       77.99      7.59 o 
  -8   3  11        6.01        0.32      6.26 o 
  -7   3  11       83.01       76.78      8.24 o 
  -6   3  11      154.88      137.13      7.72 o 
  -5   3  11       12.05        3.43      4.37 o 
  -4   3  11      127.79       98.23     15.11 o 
  -3   3  11       64.71       56.40      6.93 o 
  -1   3  11      428.93      409.14     12.63 o 
   0   3  11        1.06       -1.93      3.79 o 
   2   3  11      570.22      603.89     18.19 o 
   3   3  11      640.08      677.39     27.82 o 
   4   3  11       26.48       23.73      9.62 o 
   5   3  11      183.62      182.35     10.43 o 
   6   3  11       24.09       17.17      6.59 o 
   7   3  11        7.63        9.67      6.09 o 
   8   3  11      292.99      215.75     55.63 o 
   9   3  11        8.00       12.77     19.57 o 
 -10   4  11       61.56       44.79     12.04 o 
  -9   4  11       98.13      103.20     15.88 o 
  -8   4  11      224.27      249.26     18.89 o 
  -7   4  11        1.54        3.33     10.24 o 
  -6   4  11      318.23      272.93     35.03 o 
  -5   4  11       48.06       53.57     15.11 o 
  -4   4  11      152.26      137.00     11.02 o 
  -3   4  11      171.20      181.85     19.23 o 
  -2   4  11       44.49       39.96     10.65 o 
  -1   4  11        0.09       -0.99      7.59 o 
   0   4  11       89.92       94.79     11.66 o 
   1   4  11        3.54       -3.92      8.97 o 
   2   4  11       96.40       76.46     14.77 o 
   3   4  11       10.00        8.81      8.38 o 
   4   4  11        5.45       17.01      8.21 o 
   5   4  11        4.53       -7.43      7.91 o 
 -16   0  12      211.96      232.14     23.35 o 
 -15   0  12      139.87      114.69     17.86 o 
 -14   0  12      979.34     1007.53     46.70 o 
 -13   0  12      995.19     1059.72     36.40 o 
 -12   0  12     1149.73     1159.99     41.89 o 
 -11   0  12      107.70      100.27     11.68 o 
 -10   0  12       99.88       89.97     10.99 o 
  -9   0  12      101.08       98.21      6.87 o 
  -8   0  12     1228.48     1282.24     28.85 o 
  -7   0  12      157.78      155.22      7.55 o 
  -6   0  12     3451.95     3557.59     68.68 o 
  -5   0  12       19.66       14.42      3.43 o 
  -4   0  12     1358.84     1399.68     28.85 o 
  -3   0  12     1189.52     1192.96     23.35 o 
  -2   0  12        4.36        8.24      2.06 o 
  -1   0  12       72.70       63.18     19.23 o 
   0   0  12       25.96       28.85     10.99 o 
   1   0  12      873.33      945.71     38.46 o 
   2   0  12     1612.20     1734.15     54.94 o 
   3   0  12      811.96      835.14     32.97 o 
   4   0  12      967.29      985.55     36.40 o 
   5   0  12      725.14      792.56     35.71 o 
   6   0  12       14.82       14.42      8.93 o 
   7   0  12      769.20      708.08     37.09 o 
   8   0  12      826.56      866.73     40.52 o 
   9   0  12       14.05       22.66     12.36 o 
  10   0  12      130.68      148.35     17.17 o 
  11   0  12      252.64      266.48     24.72 o 
 -16   1  12       22.03       36.11     13.97 o 
 -15   1  12      280.11      299.32     19.53 o 
 -14   1  12      247.74      256.85     23.01 o 
 -13   1  12        2.90       -5.32     12.36 o 
 -12   1  12      371.98      362.81     20.95 o 
 -11   1  12        0.62       -1.37      4.86 o 
 -10   1  12       10.09        5.15      4.37 o 
  -9   1  12      321.80      336.83     14.77 o 
  -8   1  12      181.14      173.69     14.77 o 
  -7   1  12        6.64        2.10      3.79 o 
  -6   1  12        0.40       -3.78      3.78 o 
  -5   1  12      319.92      314.66      9.62 o 
  -4   1  12      143.54      137.58      5.49 o 
  -3   1  12       37.19       38.14      5.15 o 
  -2   1  12     2073.33     2191.87     40.18 o 
  -1   1  12      779.41      793.41     47.05 o 
   0   1  12       32.75       35.40      2.43 o 
   1   1  12      139.93      136.25      5.49 o 
   2   1  12      211.97      225.57     11.34 o 
   3   1  12      163.66      166.13     11.38 o 
   4   1  12      125.85      130.53     10.06 o 
   5   1  12       23.35       31.21     16.83 o 
   6   1  12     1360.43     1437.31     53.57 o 
   7   1  12      337.82      335.44     18.17 o 
   8   1  12       65.19       84.98     14.77 o 
   9   1  12       23.20       15.91      9.65 o 
  10   1  12        1.42       -1.92     10.54 o 
  11   1  12        5.94       -8.90     11.53 o 
 -15   2  12       42.82       53.09     14.68 o 
 -14   2  12        2.04       21.03     20.95 o 
 -13   2  12      417.59      490.92     25.15 o 
 -12   2  12       78.14       84.82     11.38 o 
 -11   2  12        8.06       12.33     11.02 o 
 -10   2  12      129.58      115.57     10.77 o 
  -9   2  12      380.44      332.40     17.13 o 
  -8   2  12      156.45      121.69     15.11 o 
  -7   2  12      360.85      310.79     26.78 o 
  -6   2  12       96.72       86.94     25.41 o 
  -5   2  12      169.22      203.55     15.80 o 
  -4   2  12      571.30      558.42     10.92 o 
  -3   2  12      173.87      165.06      6.52 o 
  -2   2  12        2.82        0.00      1.93 o 
  -1   2  12       98.18      101.24      7.55 o 
   0   2  12      324.14      325.59      7.55 o 
   1   2  12       80.48       68.92      3.94 o 
   2   2  12      393.37      395.29     16.83 o 
   3   2  12       38.14       25.76      8.58 o 
   4   2  12       79.08       73.70     22.66 o 
   5   2  12        4.80       10.30      6.87 o 
   6   2  12        0.64        2.75      5.49 o 
   7   2  12       18.65       21.29      6.18 o 
   8   2  12       51.46       41.89      7.55 o 
   9   2  12       15.41       70.05     29.53 o 
 -12   3  12       45.28       48.76     12.14 o 
 -11   3  12      122.26       89.94     10.43 o 
 -10   3  12       43.07       35.83     10.43 o 
  -9   3  12       94.45       89.01     14.77 o 
  -8   3  12       60.07       56.29     15.11 o 
  -7   3  12      257.57      255.43     15.49 o 
  -6   3  12       97.21      106.27     12.89 o 
  -5   3  12       12.61        5.84      7.09 o 
  -4   3  12        0.57        8.28      8.21 o 
  -3   3  12        6.76       -6.54      7.24 o 
  -2   3  12       15.28       16.96      7.49 o 
  -1   3  12        2.10       -6.26      6.26 o 
   0   3  12        3.28        9.04     13.05 o 
   1   3  12       10.33        7.71      6.44 o 
   2   3  12       18.35       21.90      5.77 o 
   3   3  12       99.51       79.08      7.59 o 
   4   3  12       29.92       22.58      5.82 o 
   5   3  12      119.94      129.12     14.42 o 
   6   3  12        1.11        1.83      4.30 o 
   7   3  12       92.49       59.06     13.74 o 
  -8   4  12      172.61      180.88     17.37 o 
  -7   4  12       25.10       30.17     10.39 o 
  -6   4  12       50.50       42.82     16.48 o 
  -5   4  12       43.71       60.86     14.35 o 
  -4   4  12       48.50       23.20     13.74 o 
  -3   4  12       18.97       24.38     10.68 o 
  -2   4  12       67.60       73.58     18.54 o 
   0   4  12       12.17        0.69     10.06 o 
   1   4  12        9.53       15.31     10.65 o 
   2   4  12       29.90       11.24      8.70 o 
 -15   1  13       72.78       52.60     12.38 o 
 -14   1  13       22.65       24.43      9.89 o 
 -13   1  13       19.54       10.83     10.92 o 
 -12   1  13      483.84      466.13     23.50 o 
 -11   1  13       10.53       12.95      6.87 o 
 -10   1  13        3.64        4.67     13.74 o 
  -9   1  13       41.49       49.75      6.75 o 
  -8   1  13        4.52        2.82      4.78 o 
  -7   1  13      246.23      236.59      9.23 o 
  -6   1  13      371.95      351.14     33.65 o 
  -5   1  13        3.31        4.46      2.91 o 
  -4   1  13      364.98      356.04      7.91 o 
  -3   1  13      131.40      122.57      4.29 o 
  -2   1  13      639.00      658.75     19.23 o 
  -1   1  13      150.49      144.35     12.71 o 
   0   1  13        0.01       -4.72      8.93 o 
   1   1  13       85.68       95.15     12.71 o 
   2   1  13       59.62       63.49      9.46 o 
   3   1  13      223.01      206.99     13.49 o 
   4   1  13        0.05        0.21      7.55 o 
   5   1  13       57.37       58.79      9.68 o 
   6   1  13      359.41      354.06     29.88 o 
   7   1  13      105.94      109.28     12.81 o 
   8   1  13       12.62        8.50     18.89 o 
   9   1  13      123.02      147.28     17.86 o 
 -13   2  13      320.73      344.33     23.60 o 
 -12   2  13       52.18       48.17     10.85 o 
 -11   2  13      874.79      869.35     34.54 o 
 -10   2  13       12.62       -0.40     22.32 o 
  -9   2  13       27.68       37.05     10.03 o 
  -8   2  13        1.32       -2.75     10.30 o 
  -7   2  13        5.44        9.16      6.76 o 
  -6   2  13      147.38      167.38     17.17 o 
  -5   2  13      647.93      679.98     40.52 o 
  -4   2  13      185.71      188.03      8.97 o 
  -3   2  13        0.05       -4.81      4.81 o 
  -2   2  13      123.19      125.73      6.75 o 
  -1   2  13        0.64        0.28      7.90 o 
   0   2  13     1150.24     1181.02     94.09 o 
   1   2  13       85.95       82.83     16.48 o 
   2   2  13      345.66      331.72     17.86 o 
   3   2  13      161.05      152.47     11.68 o 
   4   2  13      117.13       97.52      8.24 o 
   5   2  13      545.27      579.65     35.03 o 
   6   2  13       13.54       -2.06      5.49 o 
   7   2  13       27.58       42.58     15.11 o 
   8   2  13       19.67       13.05     14.42 o 
 -11   3  13       23.43       11.38     32.28 o 
 -10   3  13      119.86      121.00     17.13 o 
  -9   3  13      236.55      257.87     19.75 o 
  -8   3  13      494.80      524.11     26.95 o 
  -7   3  13       49.98       34.46     11.40 o 
  -6   3  13      105.36      107.43     13.53 o 
  -5   3  13       16.16       12.87      7.92 o 
  -4   3  13      137.29      145.18     24.72 o 
  -3   3  13        4.09       16.35      7.52 o 
  -2   3  13       28.64        9.71     10.30 o 
  -1   3  13      558.89      585.64     28.65 o 
   1   3  13      240.30      208.10     17.17 o 
   2   3  13       94.04       78.98     13.74 o 
   3   3  13       35.15       24.04     11.68 o 
   4   3  13      101.81      111.26     13.74 o 
   5   3  13       51.22       36.40     10.30 o 
 -14   0  14       26.15       13.74     24.04 o 
 -13   0  14       17.63       39.15     16.48 o 
 -12   0  14       84.29       87.22     17.86 o 
 -11   0  14        0.64       24.04     12.36 o 
 -10   0  14      195.07      223.89     23.35 o 
  -9   0  14      174.45      192.30     21.29 o 
  -8   0  14       49.30       40.52      8.93 o 
  -7   0  14      345.19      381.86     21.29 o 
  -6   0  14        8.46       10.30      6.87 o 
  -5   0  14      154.05      146.97      9.62 o 
  -4   0  14       11.68        6.87      3.43 o 
  -2   0  14     1074.35     1122.91     44.64 o 
  -1   0  14      101.90       84.48     12.36 o 
   0   0  14     1339.12     1461.50     50.82 o 
   1   0  14      445.39      445.73     24.72 o 
   2   0  14       40.59       35.03     10.99 o 
   4   0  14      777.93      823.47     37.77 o 
   5   0  14        7.38       35.71     15.80 o 
   6   0  14       53.01       71.43     15.80 o 
   7   0  14       22.23       12.36     13.74 o 
 -13   1  14       38.98       31.94     12.96 o 
 -12   1  14       13.11       12.91     14.42 o 
 -11   1  14       94.08      121.56     16.22 o 
 -10   1  14       92.55       94.63     10.23 o 
  -9   1  14      429.47      419.22     19.94 o 
  -8   1  14      182.21      199.56     13.19 o 
  -7   1  14       99.47      112.74      9.39 o 
  -6   1  14        2.72       10.38      6.52 o 
  -5   1  14        6.34        6.80      5.15 o 
  -4   1  14      128.99      136.76      7.37 o 
  -3   1  14       90.80       85.35      7.21 o 
  -2   1  14       41.54       21.77     23.35 o 
  -1   1  14      516.82      514.39     20.12 o 
   1   1  14      403.91      397.39     18.97 o 
   2   1  14      462.92      492.52     22.77 o 
   3   1  14      576.11      603.77     26.56 o 
   4   1  14      130.86      111.61     12.36 o 
   5   1  14       71.18       60.41     13.74 o 
   6   1  14       23.59       13.74     13.05 o 
   7   1  14       25.33       43.95     17.86 o 
 -12   2  14        1.90      -14.17     14.17 o 
 -11   2  14        1.09       13.19     14.47 o 
 -10   2  14      150.04      123.13     21.63 o 
  -9   2  14      123.61      104.78     14.84 o 
  -8   2  14        0.01       -5.87      7.91 o 
  -7   2  14        1.69        9.83      9.07 o 
  -6   2  14       25.65       25.09     14.42 o 
  -5   2  14        5.70        0.71     14.42 o 
  -4   2  14       10.46        6.07     17.86 o 
  -3   2  14        1.59        7.45      5.82 o 
  -2   2  14       36.86       13.42     15.11 o 
  -1   2  14       12.71       11.68      8.93 o 
   0   2  14      136.40      120.88     11.68 o 
   1   2  14      625.45      564.54     21.98 o 
   2   2  14      169.77      153.84     19.23 o 
   4   2  14       49.93       67.31     19.92 o 
  -8   3  14        6.46        6.99     43.27 o 
  -7   3  14       24.93       28.16     12.87 o 
  -6   3  14       32.80       35.45     12.18 o 
  -5   3  14        0.01        5.32     18.89 o 
  -4   3  14       42.27       32.41      9.65 o 
  -3   3  14      108.93       82.37     11.18 o 
  -2   3  14        0.01       -0.57      7.88 o 
  -1   3  14       86.71       89.97     13.05 o 
   0   3  14       18.03       28.16     11.68 o 
   1   3  14        0.13       -1.37     10.99 o 
   2   3  14        9.53       23.35     10.30 o 
 -11   1  15       13.90       23.46     12.51 o 
 -10   1  15       93.99      118.93     39.15 o 
  -9   1  15       16.62        0.40      6.97 o 
  -8   1  15       70.34       65.13      9.88 o 
  -7   1  15        3.48        2.04      7.03 o 
  -6   1  15      195.50      194.92     22.32 o 
  -5   1  15      187.28      162.08     10.43 o 
  -4   1  15       91.72       93.91      9.62 o 
  -3   1  15       11.01        6.23      5.02 o 
  -2   1  15      188.92      173.12     17.66 o 
  -1   1  15      519.58      475.95     30.91 o 
   0   1  15      324.25      315.24     24.72 o 
   1   1  15      132.88      164.14     20.60 o 
   2   1  15        7.90        9.62     14.42 o 
   3   1  15      305.00      339.96     26.10 o 
   4   1  15      138.92      145.60     18.54 o 
  -9   2  15       55.34       42.24      8.89 o 
  -8   2  15        0.91       -0.75     10.65 o 
  -7   2  15       96.30       80.36     16.83 o 
  -6   2  15       20.04       21.73      6.75 o 
  -5   2  15       95.52       77.89     19.23 o 
  -4   2  15        8.63       -0.53      5.08 o 
  -3   2  15       72.96       76.92     23.35 o 
  -2   2  15      215.33      184.75     15.11 o 
   1   2  15      116.80       89.28     17.17 o 
   2   2  15        5.36       17.17     15.11 o 
  -9   0  16      584.05      623.61     54.26 o 
  -8   0  16        2.76      -11.68     11.68 o 
  -7   0  16        0.26       -6.87      7.55 o 
  -6   0  16       20.83       13.05      6.87 o 
  -4   0  16      904.73      918.24     60.44 o 
  -3   0  16      631.19      664.82     33.65 o 
  -2   0  16      246.88      210.16     19.92 o 
  -1   0  16       27.47       50.82     13.74 o 
   0   0  16       13.50       10.30     14.42 o 
   1   0  16        3.08       -7.55     13.74 o 
   2   0  16       94.50       81.73     14.42 o 
  -8   1  16      153.76      165.82     20.26 o 
  -7   1  16        7.90        6.70      9.27 o 
  -6   1  16      154.97      131.86     13.74 o 
  -3   1  16      195.71      208.10     35.71 o 
  -2   1  16       18.87       50.82     18.54 o 
  -1   1  16       54.66       54.94     16.48 o 
   0   1  16        0.84      -13.05     13.05 o 
   1   1  16      189.17      199.86     21.98 o 
                                                 
